# Supplementary material for: Impact of suppression of the SOS response on protein expression in clinical isolates of Escherichia coli under antimicrobial pressure of ciprofloxacin
Source: Front Microbiol. 2024 Apr 10;15:1379534. doi: 10.3389/fmicb.2024.1379534 (PMC11039860; doi:10.3389/fmicb.2024.1379534)
Supplement: Supplementary file 1 [file Table_1.XLSX]

## Sheet: Suppl_Table_1_ATCC
Comparative table of ATCC 25922 strain relative to its isogenic pair with recA gene deleted
Protein names	Gene names	Protein IDs	-Log p-value	q-value	Log2 fold change	T-test statistic	T-test Significant
ECOLI Recombinase RecA OS	recA	A0A4S5AX33	8.3797	0	-7.40558	-18.6834	+
ECOLI DNA damage-inducible protein YebG OS	yebG	A0A4S5AZA1	7.20548	0	-4.47232	-14.1227	+
ECOLI DNA damage-inducible protein I OS	dinI	A0A4S5ASV9	9.51866	0	-4.11226	-24.4154	+
ECOLI Outer membrane protein OmpW OS	ompW	A0A4V3YTR0	7.5588	0	-3.56166	-15.3723	+
ECOLI Pseudouridine-5-phosphate glycosidase OS	FAZ83_01465	A0A4S5B497	7.36729	0	-3.55159	-14.6829	+
ECOLI Oxalyl-CoA decarboxylase OS	FAZ83_00115	A0A4S5B6P2	4.96953	0.00016	-2.91034	-8.08549	+
ECOLI Ornithine carbamoyltransferase OS	argF	A0A4S4PP36	3.89648	0.000654545	-2.88194	-6.03011	+
ECOLI Aminodeoxychorismate synthase component 2 OS	pabA	A0A4S5B1Q0	1.23383	0.0940721	-2.76927	-2.13661
ECOLI Dimethyl sulfoxide reductase subunit A OS	FAZ83_03385	A0A4S5B8E4	4.36055	0.000410256	-2.70283	-6.86833	+
ECOLI Autotransporter adhesin Ag43 OS	ag43	A0A4S5AY13	10.5774	0	-2.69631	-31.248	+
ECOLI Dimethylsulfoxide reductase subunit A OS	dmsA	A0A4S5B2U3	2.9037	0.00386	-2.58947	-4.4432	+
ECOLI YfdX family protein OS	FAZ83_00105	A0A4S5B8J0	5.51993	0.000210526	-2.57357	-9.31961	+
ECOLI Galactarate dehydratase OS	garD	A0A4S5AYR4	1.26051	0.089405	-2.4752	-2.17302
ECOLI Autotransporter adhesin Ag43 (Fragment) OS	ag43	A0A4S5ATW1	6.54464	0.000363636	-2.46583	-12.0301	+
ECOLI Glutamate synthase large subunit OS	gltB	A0A4S5AZ37	3.62936	0.00140458	-2.41818	-5.57797	+
ECOLI Maltose/maltodextrin ABC transporter ATP-binding protein MalK OS	malK	A0A4S5AZ38	5.83789	0.000258065	-2.37127	-10.0988	+
ECOLI DNA repair protein RecN OS	recN	A0A4S5AUM2	3.49451	0.00151049	-2.33439	-5.35731	+
ECOLI Aldehyde ferredoxin oxidoreductase OS	FAZ83_02940	A0A4S5AZQ1	3.90416	0.00066055	-2.32077	-6.04342	+
ECOLI HAAAP family serine/threonine permease OS	FAZ83_05255	A0A4S5B5X5	1.24445	0.0922786	-2.27788	-2.15111
ECOLI Tryptophanase OS	tnaA	A0A4S5B240	4.00849	0.000712871	-2.20326	-6.22603	+
ECOLI Hydrogenase 2 small subunit OS	hybO	A0A4S5B6Q6	3.53104	0.00148571	-2.20087	-5.41661	+
ECOLI Cellulose biosynthesis protein BcsE OS	bcsE	A0A4S5AV01	1.89172	0.0279671	-2.17225	-3.02291	+
ECOLI DNA recombination protein RmuC OS	rmuC	A0A4V3YU60	3.05924	0.00260215	-2.11341	-4.67625	+
ECOLI Autonomous glycyl radical cofactor GrcA OS	grcA	A0A4S5B5C0	6.69745	0.0004	-2.09142	-12.4876	+
ECOLI Maltose/maltodextrin ABC transporter substrate-binding protein MalE OS	malE	A0A4S5AVS5	7.3206	0	-2.09052	-14.5192	+
ECOLI Hydroxylamine reductase OS	priS	A0A4S5AX10	5.64187	0.000222222	-2.05504	-9.61235	+
ECOLI Excinuclease ABC subunit UvrA OS	uvrA	A0A4S4NR37	9.50746	0	-2.01699	-24.3516	+
ECOLI Two-component system response regulator DcuR OS	dcuR	A0A4S5B2I6	2.69656	0.00579186	-1.98312	-4.14023	+
ECOLI Hydrogenase 2 operon protein HybA OS	hybA	A0A4S5B1P1	5.90085	0.000266667	-1.85005	-10.2593	+
ECOLI Holliday junction branch migration protein RuvA OS	ruvA	A0A4S5B444	1.52466	0.0542786	-1.83284	-2.52988
ECOLI 30S ribosomal protein S5 alanine N-acetyltransferase OS	rimJ	A0A4S5AT87	2.85591	0.00434951	-1.82797	-4.37259	+
ECOLI Ferrous iron transporter A OS	feoA	A0A4S4PNI0	4.56203	0.00030303	-1.77566	-7.2553	+
ECOLI Formyl-CoA--oxalate CoA-transferase OS	FAZ83_00110	A0A4S5B083	4.29886	0.0006	-1.75179	-6.75276	+
ECOLI Acid resistance putative oxidoreductase YdeP OS	ydeP	A0A4S5AYC8	1.93042	0.0258222	-1.74429	-3.07513	+
ECOLI DNA damage-inducible protein D OS	dinD	A0A4S5AQ31	4.03415	0.000727273	-1.72977	-6.27147	+
ECOLI Fimbrial chaperone protein FimC OS	FAZ83_13965	A0A4S5B1U6	1.9098	0.0270939	-1.72152	-3.04729	+
ECOLI Sulfurtransferase OS	FAZ83_02510	A0A4S5B3P1	4.14005	0.000521739	-1.72079	-6.46122	+
ECOLI Divergent polysaccharide deacetylase family protein OS	FAZ83_23535	A0A4S4PEZ3	2.24618	0.0136431	-1.71272	-3.50561	+
ECOLI Iron-sulfur cluster repair protein YtfE OS	ytfE	A0A4S5AS55	4.80082	0.000137931	-1.68112	-7.73374	+
ECOLI Succinate dehydrogenase/fumarate reductase iron-sulfur subunit OS	FAZ83_09830	A0A4S5AW23	6.6584	0.000380952	-1.61092	-12.3692	+
ECOLI NADH-quinone oxidoreductase subunit NuoK OS	nuoK	A0A4S5B0P7	1.52652	0.0541083	-1.5641	-2.53238
ECOLI Threonine/serine transporter TdcC OS	tdcC	A0A4S5B3M7	2.82528	0.00459048	-1.50951	-4.32755	+
ECOLI Class I fumarate hydratase OS	FAZ83_09655	A0A4S5B4B4;A0A4S5AUJ7	4.84419	0.000142857	-1.49548	-7.82304	+
ECOLI Dimethylsulfoxide reductase subunit B OS	dmsB	A0A4S5AXT5	2.42671	0.00983582	-1.49452	-3.7565	+
ECOLI Glycine cleavage system aminomethyltransferase GcvT OS	gcvT	A0A4S5AY81	9.51439	0	-1.44451	-24.3911	+
ECOLI Na+/H+ antiporter OS	FAZ83_09390	A0A4S5AZ70	2.11745	0.0172879	-1.44029	-3.32902	+
ECOLI Propionate kinase OS	tdcD	A0A4S5AYQ1	1.69414	0.0400664	-1.43042	-2.75729	+
ECOLI Penicillin-insensitive murein endopeptidase OS	mepA	A0A4S5B5D2	2.31648	0.0118592	-1.42056	-3.60282	+
ECOLI Fe(2+) transporter permease subunit FeoB OS	feoB	A0A4S5AZI0	4.36136	0.000415584	-1.41603	-6.86986	+
ECOLI Pyridoxal kinase PdxY OS	pdxY	A0A4S5B4A1	1.75993	0.0354826	-1.40393	-2.8456	+
ECOLI 2-ketobutyrate formate-lyase/pyruvate formate-lyase OS	tdcE	A0A4S5AZ17	5.70872	0.000228571	-1.39811	-9.776	+
ECOLI Cold shock-like protein CspD OS	cspD	A0A4S5B0V2	4.05625	0.000693878	-1.39284	-6.31077	+
ECOLI 4-alpha-glucanotransferase OS	malQ	A0A4S5B3G2	3.65623	0.00134375	-1.39254	-5.62252	+
ECOLI Aminomethyl-transferring glycine dehydrogenase OS	gcvP	A0A4S5AXX8	8.33271	0	-1.38893	-18.4771	+
ECOLI L-serine ammonia-lyase OS	tdcG	A0A4S5AYP6	3.41624	0.00152	-1.3781	-5.23144	+
ECOLI Outer membrane protein assembly factor BamE OS	bamE	A0A4S5ALB9	1.61936	0.0465488	-1.36933	-2.65697	+
ECOLI Maltodextrin phosphorylase OS	malP	A0A4S5AYF1	6.73337	0.000444444	-1.35569	-12.5973	+
ECOLI Maltoporin LamB OS	lamB	A0A4S4PQ56	3.24833	0.00173494	-1.35178	-4.96658	+
ECOLI Fused PTS fructose transporter subunit IIA/HPr protein OS	FAZ83_01445	A0A4S4PU98	5.25155	0.000177778	-1.34313	-8.7006	+
ECOLI Cold shock protein YdfK OS	FAZ83_13660	A0A4S5AXT8	7.66955	0	-1.342	-15.7845	+
ECOLI Hydrogenase 2 large subunit OS	hybC	A0A4S5B2N1	7.38441	0	-1.32412	-14.7433	+
ECOLI Diaminopimelate decarboxylase OS	lysA	A0A4S5B2L7	2.50651	0.0087747	-1.30751	-3.86881	+
ECOLI PTS mannose transporter subunit IID OS	FAZ83_02195	A0A4S5B3J2	4.08357	0.000715789	-1.30236	-6.35958	+
ECOLI Aspartate carbamoyltransferase OS	pyrB	A0A4S5AVF1	2.23585	0.0137351	-1.30059	-3.49137	+
ECOLI L-fucose mutarotase OS	fucU	A0A4S5B5Y8	1.05979	0.128348	-1.27151	-1.8964
ECOLI Universal stress protein UspF OS	uspF	A0A4S5AVK7	4.03116	0.00072	-1.25438	-6.26617	+
ECOLI Lysine decarboxylase CadA OS	FAZ83_09705	A0A4S5B4C6;A0A4S5AX00	7.17341	0	-1.24668	-14.014	+
ECOLI Putative selenium delivery protein YdfZ OS	ydfZ	A0A4S5AT28	3.46813	0.00148966	-1.24463	-5.31472	+
ECOLI Transcriptional regulator TdcA OS	tdcA	A0A4S5B2Y2	1.68947	0.0404717	-1.24184	-2.75102	+
ECOLI Anaerobic C4-dicarboxylate transporter OS	FAZ83_09745	A0A4S5B0D2	1.17791	0.101783	-1.23818	-2.05999
ECOLI ATP phosphoribosyltransferase OS	hisG	A0A4S5AZG2	7.67112	0	-1.23731	-15.7904	+
ECOLI Transcriptional regulator ExuR OS	exuR	A0A4S5B3L2	1.42345	0.0663969	-1.2373	-2.39372
ECOLI tRNA/rRNA methyltransferase OS	FAZ83_07445	A0A4S5AXH0	1.21064	0.0972695	-1.23101	-2.10489
ECOLI Glycerophosphodiester phosphodiesterase OS	glpQ	A0A4S4PV19	4.21462	0.000578313	-1.22934	-6.59706	+
ECOLI Acid-activated periplasmic chaperone HdeB OS	hdeB	A0A4V3YUB5	3.27788	0.0017037	-1.22791	-5.01269	+
ECOLI Two-component system sensor histidine kinase RcsC OS	rcsC	A0A4S5B450	1.70856	0.038964	-1.21674	-2.77663	+
ECOLI Bifunctional chorismate mutase/prephenate dehydrogenase OS	tyrA	A0A4S5AN19	1.24213	0.0928609	-1.21588	-2.14794
ECOLI Bifunctional threonine ammonia-lyase/L-serine ammonia-lyase TdcB OS	tdcB	A0A4V3YUQ3	4.0046	0.000705882	-1.21122	-6.21917	+
ECOLI UPF0149 family protein YgfB OS	ygfB	A0A4S5B260	1.58312	0.0497934	-1.20164	-2.60836	+
ECOLI Iron-sulfur cluster-binding protein OS	FAZ83_08705	A0A4S5B4Q7	1.6111	0.0472108	-1.20051	-2.6459	+
ECOLI Stress response translation initiation inhibitor YciH OS	yciH	A0A4S5APW1	1.10264	0.118292	-1.19463	-1.95605
ECOLI Anaerobic glycerol-3-phosphate dehydrogenase subunit A OS	glpA	A0A4S5B0N6	1.81578	0.0327177	-1.19183	-2.92065	+
ECOLI Universal stress protein UspD OS	uspD	A0A4S5AQC0	1.55661	0.0518547	-1.17654	-2.57277
ECOLI LpxL/LpxP family Kdo(2)-lipid IV(A) lauroyl/palmitoleoyl acyltransferase OS	lpxL	A0A4S5ASK2	1.75074	0.0359605	-1.17177	-2.83325	+
ECOLI L-asparaginase 2 OS	ansB	A0A4S5B1B5	5.4225	0.0002	-1.16217	-9.09094	+
ECOLI ATP-dependent dethiobiotin synthetase BioD OS	bioD	A0A4S5B432	3.19184	0.00195294	-1.1614	-4.879	+
ECOLI Thiosulfate sulfurtransferase PspE OS	pspE	A0A4S5AP47	1.06255	0.127617	-1.14886	-1.90026
ECOLI Murein tripeptide/oligopeptide ABC transporter ATP binding protein OppF OS	oppF	A0A4S5ATF8	2.11439	0.0173415	-1.14352	-3.32484	+
ECOLI Exodeoxyribonuclease V subunit alpha OS	recD	A0A4S5B2K0	2.14543	0.0167771	-1.13029	-3.36725	+
ECOLI HlyD family secretion protein OS	FAZ83_11355	A0A4S5AYY1	3.85283	0.000814159	-1.12819	-5.9548	+
ECOLI LPS export ABC transporter permease LptG OS	lptG	A0A4S5AS94	0.766468	0.228255	-1.12818	-1.47415
ECOLI PTS mannitol transporter subunit IICBA OS	FAZ83_24275	A0A4S4PS75	3.54231	0.00144928	-1.10893	-5.43498	+
ECOLI DUF1414 domain-containing protein OS	FAZ83_01350	A0A4V3YV09	1.39039	0.0696523	-1.10147	-2.34913
ECOLI 23S rRNA accumulation protein YceD OS	yceD	A0A4S5AXE3	0.531269	0.371246	-1.09483	-1.10688
ECOLI NAD(P)H:quinone oxidoreductase OS	wrbA	A0A4S4P1N1	4.72358	0.000196721	-1.09364	-7.57654	+
ECOLI Malate synthase G OS	glcB	A0A4S5B4T3	1.04434	0.132694	-1.09055	-1.87479
ECOLI Holliday junction branch migration DNA helicase RuvB OS	ruvB	A0A4V3YUS3	5.83484	0.00025	-1.08462	-10.0911	+
ECOLI YgiQ family radical SAM protein OS	FAZ83_03930	A0A4S4P6E1	3.62702	0.00139394	-1.07387	-5.5741	+
ECOLI Bifunctional acetaldehyde-CoA/alcohol dehydrogenase OS	adhE	A0A4S5ANN7	9.80921	0	-1.07211	-26.1298	+
ECOLI Chorismate synthase OS	aroC	A0A4S5B0L1	1.4407	0.0641637	-1.06479	-2.41696
ECOLI Sulfate adenylyltransferase subunit CysN OS	cysN	A0A4S5ASH3	3.52506	0.00146479	-1.0635	-5.40687	+
ECOLI Nitrate/nitrite two-component system sensor histidine kinase NarX OS	narX	A0A4S5AIL2	1.41063	0.0677557	-1.06088	-2.37643
ECOLI Formate dehydrogenase subunit alpha OS	FAZ83_09460	A0A4S5AW66	4.2363	0.000592593	-1.0572	-6.63689	+
ECOLI Fumarate reductase (Quinol) flavoprotein subunit OS	frdA	A0A4S5B0Y0	5.0511	0.000163265	-1.05486	-8.25983	+
ECOLI Imidazole glycerol phosphate synthase subunit HisF OS	hisF	A0A4S5ARG6	5.39061	0.000195122	-1.05161	-9.01708	+
ECOLI Maltose operon protein MalM OS	malM	A0A4S5AVR5	2.85479	0.0043285	-1.0479	-4.37094	+
ECOLI Sulfurtransferase TusE OS	tusE	A0A4S5AYQ3	0.688892	0.268165	-1.04645	-1.35675
ECOLI Alpha2-macroglobulin OS	FAZ83_07995	A0A4S5B3B7	0.752013	0.235459	-1.04266	-1.45251
ECOLI Histidinol-phosphate transaminase OS	hisC	A0A4S5AR49	6.71212	0.000421053	-1.03622	-12.5323	+
ECOLI Ribonuclease I OS	FAZ83_10140	A0A4S4PRP1	1.6681	0.0419953	-1.02667	-2.72235	+
ECOLI Tyrosine recombinase XerD OS	FAZ83_05875	A0A4S5AY71	1.78888	0.0335165	-1.02263	-2.88449	+
ECOLI Sulfate adenylyltransferase subunit 2 OS	FAZ83_15760	A0A4S5AX86	2.66541	0.006	-1.0145	-4.09532	+
ECOLI 1-(5-phosphoribosyl)-5-[(5-phosphoribosylamino)methylideneamino]imidazole-4-carboxamide isomerase OS	hisA	A0A4S5AW88	4.21248	0.000571429	-1.0038	-6.59313	+
ECOLI Imidazole glycerol phosphate synthase subunit HisH OS	hisH	A0A4S4NX24	4.90619	0.000153846	-1.00247	-7.95205	+
ECOLI Peptidase T OS	pepT	A0A4S4P4K6	6.09359	0.000333333	-0.996702	-10.7642	+
ECOLI ATP-dependent endonuclease OS	FAZ83_15080	A0A4S5ASM4	2.54083	0.00822764	-0.99277	-3.91739	+
ECOLI Formate C-acetyltransferase OS	pflB	A0A4S5AUS2	5.64077	0.000216216	-0.987539	-9.60967	+
ECOLI Protein YdjY OS	ydjY	A0A4S4PSZ9	1.32366	0.0792875	-0.984347	-2.25885
ECOLI Ribonuclease E inhibitor RraB OS	rraB	A0A4S5AWL4	1.40486	0.068403	-0.981379	-2.36866
ECOLI DUF406 family protein OS	FAZ83_00600	A0A4S5B0G3	3.98607	0.000692308	-0.974198	-6.18652	+
ECOLI Histidinol dehydrogenase OS	hisD	A0A4S5AUQ1	5.50199	0.000205128	-0.968645	-9.27714	+
ECOLI Glycerol-3-phosphate dehydrogenase OS	FAZ83_10915	A0A4S4PPW0	3.71016	0.00118033	-0.967263	-5.71257	+
ECOLI Histidine ABC transporter substrate-binding protein HisJ OS	hisJ	A0A4S5B0M6	5.90855	0.000275862	-0.964685	-10.2791	+
ECOLI Dipeptidase PepE OS	pepE	A0A4S4PPJ2	5.16293	0.000170213	-0.95969	-8.50355	+
ECOLI NAD(P)H:quinone oxidoreductase OS	qorB	A0A4S4PNM8	4.06363	0.000701031	-0.956427	-6.32394	+
ECOLI Glutamate/aspartate:proton symporter GltP OS	gltP	A0A4S5AVU9	0.77915	0.222459	-0.956166	-1.49306
ECOLI DNA helicase II OS	uvrD	A0A4S5AXZ8	4.51183	0.000289855	-0.944873	-7.1575	+
ECOLI Insulinase family protein OS	FAZ83_14030	A0A4S5ATD8	1.30353	0.0821906	-0.943833	-2.23153
ECOLI PTS fructose transporter subunit IIBC OS	fruA	A0A4S5B544	3.81742	0.000931034	-0.938246	-5.89411	+
ECOLI Mannitol-1-phosphate 5-dehydrogenase OS	mtlD	A0A4S4PQ01	4.45962	0.000394366	-0.933162	-7.05676	+
ECOLI Gamma carbonic anhydrase family protein OS	FAZ83_23115	A0A4S5AQA6	1.79314	0.0334667	-0.930491	-2.89022	+
ECOLI PTS trehalose transporter subunit IIBC OS	treB	A0A4S5AS80	3.08687	0.00253552	-0.929792	-4.71817	+
ECOLI Repressor LexA OS	lexA	A0A4S4NTH3	5.28748	0.000181818	-0.925023	-8.78153	+
ECOLI PTS mannose transporter subunit IIAB OS	manX	A0A4S5B2M9	5.81371	0.000242424	-0.924216	-10.0377	+
ECOLI Chorismate--pyruvate lyase OS	FAZ83_09260	A0A4S5AW25	1.15139	0.106419	-0.921666	-2.02349
ECOLI Aspartate ammonia-lyase OS	aspA	A0A4S5AW10	6.02081	0.000307692	-0.920687	-10.5712	+
ECOLI DUF480 domain-containing protein OS	FAZ83_14885	A0A4S5AT05	2.58551	0.00721992	-0.908723	-3.98092	+
ECOLI Dimethyl sulfoxide reductase subunit A OS	FAZ83_03390	A0A4S5B6F3	1.62287	0.0463417	-0.908243	-2.66169	+
ECOLI DUF535 domain-containing protein OS	FAZ83_15075	A0A4S5ASX5	2.66436	0.0059738	-0.904275	-4.09382	+
ECOLI Beta-barrel assembly-enhancing protease OS	FAZ83_07600	A0A4S5B1H5	1.80433	0.0333021	-0.896027	-2.90526	+
ECOLI YtfJ family protein OS	FAZ83_15920	A0A4S5B065	1.33975	0.0771151	-0.887145	-2.28065
ECOLI YqgE/AlgH family protein OS	FAZ83_06135	A0A4S5B6B9	1.27166	0.0878844	-0.882613	-2.18821
ECOLI 1-phosphofructokinase OS	fruK	A0A4V3YUY1	4.58796	0.000307692	-0.882425	-7.30618	+
ECOLI YjjI family glycine radical enzyme OS	FAZ83_13085	A0A4S5AU41	1.27895	0.086774	-0.878983	-2.19813
ECOLI Curved DNA-binding protein OS	cbpA	A0A4S4YB53	0.849454	0.193759	-0.873645	-1.59663
ECOLI Fumarylacetoacetate hydrolase family protein OS	FAZ83_18975	A0A4S5AYJ1	1.77844	0.0341313	-0.873121	-2.87046	+
ECOLI Glutathione S-transferase family protein OS	FAZ83_15285	A0A4S5ASR4	2.6778	0.0059292	-0.871438	-4.11316	+
ECOLI ATPase RavA OS	ravA	A0A4S4PLM6	3.58217	0.00148148	-0.870436	-5.5002	+
ECOLI 2-dehydro-3-deoxygluconokinase OS	FAZ83_11605	A0A4S5AUR5	1.22384	0.0960457	-0.869052	-2.12295
ECOLI ArsC family reductase OS	FAZ83_07480	A0A4S5AWH0	0.644068	0.294257	-0.860133	-1.2874
ECOLI Cellulose biosynthesis protein BcsG OS	bcsG	A0A4S5AZH5	5.22294	0.000173913	-0.849137	-8.6366	+
ECOLI Two-component sensor histidine kinase BarA OS	barA	A0A4S5B5W5	0.834305	0.198848	-0.826375	-1.57449
ECOLI Exodeoxyribonuclease VII large subunit OS	xseA	A0A4S4PIX7	1.13862	0.109363	-0.825345	-2.00586
ECOLI Ribokinase OS	rbsK	A0A4V3YSY8	2.22333	0.0141046	-0.82474	-3.47414	+
ECOLI 3,5-cyclic-AMP phosphodiesterase OS	cpdA	A0A4S5B6T5	0.63383	0.301254	-0.823205	-1.27139
ECOLI Zinc uptake transcriptional repressor Zur OS	zur	A0A4S5B443	1.70703	0.0390239	-0.821764	-2.77458	+
ECOLI Periplasmic nitrate reductase subunit alpha OS	FAZ83_01265	A0A4S5B0S0	1.58302	0.0496842	-0.814262	-2.60822	+
ECOLI DUF1198 domain-containing protein OS	FAZ83_13195	A0A4S5ATL5	1.72921	0.0371429	-0.807439	-2.80434	+
ECOLI NO-inducible flavohemoprotein OS	hmpA	A0A4S4YSA3	1.74365	0.0361561	-0.806571	-2.82373	+
ECOLI Acyl-CoA thioester hydrolase YciA OS	yciA	A0A4S5APA4	1.07787	0.124984	-0.805694	-1.92161
ECOLI Hydrogenase maturation peptidase HycI OS	hycI	A0A4S5AX48	1.39362	0.0693534	-0.804495	-2.35348
ECOLI Uncharacterized protein OS	FAZ83_14360	A0A4S5ASU3	0.812015	0.208162	-0.801971	-1.54173
ECOLI LPS O-antigen length regulator OS	fepE	A0A4S4PQC0	4.15695	0.000539326	-0.80102	-6.49185	+
ECOLI Glyoxylate/hydroxypyruvate reductase GhrA OS	ghrA	A0A4S5AZ52	1.32669	0.0788794	-0.798038	-2.26296
ECOLI Lipid asymmetry maintenance protein MlaB OS	mlaB	A0A4S5B5E3	1.43487	0.0651284	-0.797487	-2.40911
ECOLI O-succinylbenzoate synthase OS	menC	A0A4S5B4V4	0.867362	0.18647	-0.793632	-1.6227
ECOLI Excinuclease ABC subunit B OS	uvrB	A0A4S5AP50	4.90068	0.000150943	-0.793013	-7.94053	+
ECOLI DUF2526 domain-containing protein OS	ydcY	A0A4S5ASR6	1.17419	0.102577	-0.791717	-2.05488
ECOLI OB fold stress tolerance protein YgiW OS	ygiW	A0A4S5B4Y4	0.890113	0.179269	-0.778975	-1.65565
ECOLI GntR family transcriptional regulator OS	FAZ83_01775	A0A4S5B103	0.614844	0.313383	-0.770648	-1.24151
ECOLI Outer membrane permeability protein SanA OS	sanA	A0A4S5B955	0.889378	0.179443	-0.768768	-1.65459
ECOLI Polyphosphate kinase 1 OS	ppk1	A0A4S4NX95	1.10526	0.117438	-0.759875	-1.95969
ECOLI 1,4-alpha-glucan branching enzyme OS	glgB	A0A4S5AV56	1.05911	0.128381	-0.759754	-1.89545
ECOLI Argininosuccinate lyase OS	argH	A0A4S5AU50	1.30852	0.0815583	-0.758168	-2.23831
ECOLI Hydrogenase nickel incorporation protein HypB OS	hypB	A0A4V3YU31	3.48314	0.0015	-0.757594	-5.33893	+
ECOLI Glutamate synthase small subunit OS	FAZ83_04885	A0A4S5AZA6	0.979471	0.15103	-0.75615	-1.78343
ECOLI Surface-exposed outer membrane lipoprotein YaiW OS	yaiW	A0A4S5B305	0.934091	0.163843	-0.753293	-1.71885
ECOLI Glycine betaine/L-proline transporter ProP OS	proP	A0A4S5AZB1	1.80273	0.0332953	-0.752951	-2.90311	+
ECOLI Nitrite reductase large subunit OS	FAZ83_11195	A0A4S5AZL4	4.08922	0.000723404	-0.751082	-6.36969	+
ECOLI DNA polymerase III subunit epsilon OS	dnaQ	A0A4S5AMQ2	1.37212	0.0726211	-0.745006	-2.32445
ECOLI PhnA family protein OS	FAZ83_09575	A0A4V3YUF6	0.766565	0.228457	-0.744586	-1.4743
ECOLI Glucose-1-phosphate adenylyltransferase OS	glgC	A0A4V3YUC3	3.73417	0.00119008	-0.742279	-5.75292	+
ECOLI Glycogen phosphorylase OS	FAZ83_10890	A0A4S5AV34	4.87017	0.000148148	-0.739791	-7.8769	+
ECOLI Sulfate ABC transporter substrate-binding protein OS	FAZ83_23000	A0A4S5AL43	3.76738	0.00114286	-0.739078	-5.809	+
ECOLI NAD(+) kinase OS	nadK	A0A4S5AQD3	1.61211	0.0471461	-0.734706	-2.64725	+
ECOLI Bifunctional histidinol-phosphatase/imidazoleglycerol-phosphate dehydratase HisB OS	hisB	A0A4S5AVW6	2.82169	0.00464455	-0.732832	-4.3223	+
ECOLI Diguanylate cyclase DgcP OS	dgcP	A0A4S5AZG4	3.14494	0.00218182	-0.731107	-4.80683	+
ECOLI ATP-dependent DNA helicase OS	FAZ83_02250	A0A4S5B3J8	1.3187	0.0798386	-0.730014	-2.25212
ECOLI DNA-binding protein YbiB OS	ybiB	A0A4S5AQ78	4.73346	0.000135593	-0.728967	-7.59652	+
ECOLI Microcin J25 efflux ABC transporter YojI OS	yojI	A0A4V3YV10	2.12978	0.016925	-0.728961	-3.34587	+
ECOLI Class I fructose-bisphosphate aldolase OS	fbaB	A0A4S5B7I6	2.68565	0.00592	-0.728088	-4.12448	+
ECOLI Cytochrome d ubiquinol oxidase subunit II OS	FAZ83_17810	A0A4S5AUL2	1.20984	0.0971383	-0.724748	-2.1038
ECOLI Sugar kinase OS	FAZ83_01490	A0A4S5B0Z3	0.837139	0.198295	-0.716708	-1.57864
ECOLI Protein-L-isoaspartate O-methyltransferase OS	pcm	A0A4V6S6W9	0.63374	0.301064	-0.715943	-1.27125
ECOLI Thiosulfate sulfurtransferase GlpE OS	glpE	A0A4S5B1J4	1.22824	0.0952157	-0.715746	-2.12897
ECOLI Two-component system sensor histidine kinase PmrB OS	pmrB	A0A4S5B2L9	2.97276	0.00309744	-0.714518	-4.54605	+
ECOLI SDR family oxidoreductase OS	FAZ83_17465	A0A4S5ART1	2.38011	0.0107536	-0.709432	-3.69134	+
ECOLI Ferrichrome porin FhuA OS	fhuA	A0A4S4PUP8	6.07886	0.00032	-0.709294	-10.7249	+
ECOLI NAD(P)-dependent oxidoreductase OS	FAZ83_15120	A0A4S5AZ16	2.82822	0.00455502	-0.7092	-4.33187	+
ECOLI Nickel-responsive transcriptional regulator NikR OS	nikR	A0A4S5AZB4	1.43202	0.0655223	-0.708626	-2.40527
ECOLI Osmotically-inducible lipoprotein OsmE OS	osmE	A0A4S5AZJ8	0.569827	0.344724	-0.706198	-1.16966
ECOLI SmdB family multidrug efflux ABC transporter permease/ATP-binding protein OS	FAZ83_16825	A0A4S5ARG7	1.18852	0.100161	-0.704272	-2.07457
ECOLI Malate/lactate/ureidoglycolate dehydrogenase OS	FAZ83_22490	A0A4S5AUF8	0.874031	0.184311	-0.699247	-1.63238
ECOLI AMIN domain-containing protein OS	FAZ83_05395	A0A4S5AXZ4	1.02115	0.139142	-0.697567	-1.84225
ECOLI Bifunctional nicotinamidase/pyrazinamidase OS	pncA	A0A4S4PU93	0.519258	0.37854	-0.697289	-1.08707
ECOLI Prolipoprotein diacylglyceryl transferase OS	FAZ83_05450	A0A4S5AXN6	1.21148	0.0971885	-0.69711	-2.10604
ECOLI Two-component system response regulator GlrR OS	glrR	A0A4S5B1R7	0.417585	0.461964	-0.688223	-0.913832
ECOLI Heme anaerobic degradation radical SAM methyltransferase ChuW/HutW OS	FAZ83_11485	A0A4S5AUG9	0.869835	0.185678	-0.680698	-1.62629
ECOLI Dihydroorotase OS	pyrC	A0A4S5AW46	1.13198	0.110588	-0.67823	-1.99669
ECOLI Sulfurtransferase TusA OS	tusA	A0A4S5AUZ8	0.697756	0.264248	-0.672768	-1.37033
ECOLI Alanine transaminase OS	FAZ83_00080	A0A4V3YUW5	0.527583	0.37354	-0.670894	-1.10082
ECOLI Phosphate ABC transporter substrate-binding protein PstS OS	pstS	A0A4S5AYM2	5.93163	0.000285714	-0.670721	-10.3386	+
ECOLI 2-hydroxy-3-oxopropionate reductase OS	FAZ83_04450	A0A4S5AYQ7	3.81289	0.000923077	-0.670388	-5.88639	+
ECOLI Cytochrome c-type biogenesis protein CcmH OS	FAZ83_01325	A0A4S5B7A2	0.936743	0.163591	-0.667191	-1.72264
ECOLI Transcriptional regulator MntR OS	FAZ83_15415	A0A4S4P603	1.2639	0.0889392	-0.666051	-2.17763
ECOLI Universal stress protein UspG OS	uspG	A0A4S5AVR0	4.15386	0.000533333	-0.665753	-6.48625	+
ECOLI Flavodoxin FldB OS	fldB	A0A4S5AXW2	0.630734	0.302737	-0.664464	-1.26653
ECOLI Glycerol kinase GlpK OS	glpK	A0A4S5AQB7	4.14381	0.000527473	-0.662867	-6.46803	+
ECOLI 2,3-bisphosphoglycerate-independent phosphoglycerate mutase OS	gpmM	A0A4S5AQT5	5.34064	0.000186047	-0.66261	-8.90233	+
ECOLI Oligopeptide ABC transporter substrate-binding protein OppA OS	oppA	A0A4S5AP95	3.45198	0.0014966	-0.653812	-5.28872	+
ECOLI Excinuclease ABC subunit UvrC OS	uvrC	A0A4S5AU76	1.83646	0.0310557	-0.647394	-2.94847	+
ECOLI Arabinose-5-phosphate isomerase GutQ OS	gutQ	A0A4S5ASD2	2.13878	0.0167823	-0.646081	-3.35816	+
ECOLI Histidine ABC transporter ATP-binding protein HisP OS	hisP	A0A4S5B4R7	0.501283	0.394418	-0.643596	-1.05719
ECOLI Enamine/imine deaminase OS	FAZ83_04395	A0A4S5B566	2.85995	0.00433171	-0.642905	-4.37854	+
ECOLI DUF3461 family protein OS	FAZ83_06610	A0A4S5B0G8	1.91511	0.0268698	-0.634624	-3.05446	+
ECOLI Transporter OS	FAZ83_15240	A0A4S4PNS7	0.825973	0.202551	-0.630595	-1.56227
ECOLI Quinone oxidoreductase OS	FAZ83_09315	A0A4S4PNK3	2.53742	0.00824291	-0.62843	-3.91255	+
ECOLI Long-chain fatty acid transporter FadL OS	fadL	A0A4S5B8P9	1.11007	0.116419	-0.625196	-1.96636
ECOLI Transcriptional regulator LrhA OS	lrhA	A0A4S5B0N9	0.903443	0.174221	-0.622112	-1.67487
ECOLI Exodeoxyribonuclease I OS	sbcB	A0A4S5AR58	1.47536	0.0600884	-0.620439	-2.46361
ECOLI Murein tripeptide/oligopeptide ABC transporter ATP binding protein OppD OS	oppD	A0A4V3YTR1	4.39505	0.000373333	-0.618725	-6.93356	+
ECOLI Aspartate 1-decarboxylase OS	panD	A0A4S5AX40	0.503555	0.392633	-0.616525	-1.06098
ECOLI Histidine phosphatase family protein OS	FAZ83_01035	A0A4S5B4W7	5.74405	0.000235294	-0.616218	-9.86342	+
ECOLI Anhydro-N-acetylmuramic acid kinase OS	anmK	A0A4S5B842	1.95824	0.0242273	-0.615895	-3.11273	+
ECOLI Cysteine synthase A OS	cysK	A0A4S5AL53	3.91421	0.000666667	-0.615764	-6.06086	+
ECOLI Type V toxin-antitoxin system endoribonuclease antitoxin GhoS OS	ghoS	A0A4V3YUL3	1.57847	0.0498039	-0.614345	-2.60212	+
ECOLI Glutathione transferase GstA OS	gstA	A0A4S4PTJ6	2.69215	0.00589189	-0.61384	-4.13386	+
ECOLI Lysine--tRNA ligase OS	lysS	A0A4S5AW02	7.13072	0	-0.613155	-13.8705	+
ECOLI LacI family transcriptional regulator OS	FAZ83_20250	A0A4S4P7S4	0.936068	0.163699	-0.612031	-1.72167
ECOLI ATP-dependent Clp protease adapter ClpS OS	clpS	A0A4S5AVT7	1.20285	0.0977925	-0.611332	-2.09422
ECOLI SmdA family multidrug ABC transporter permease/ATP-binding protein OS	FAZ83_16820	A0A4S5AW69	0.519432	0.37868	-0.608456	-1.08736
ECOLI Polyphenol oxidase OS	pgeF	A0A4S5AQL1	0.806911	0.210191	-0.606116	-1.53421
ECOLI SPFH/Band 7/PHB domain protein OS	FAZ83_19605	A0A4S5AY29	3.11023	0.00248889	-0.604868	-4.75375	+
ECOLI Anaerobic ribonucleoside-triphosphate reductase OS	nrdD	A0A4S4PMJ2	3.37883	0.00149677	-0.604799	-5.17183	+
ECOLI Tat proofreading chaperone DmsD OS	dmsD	A0A4S4PSW4	2.2052	0.0146408	-0.6039	-3.44921	+
ECOLI Uncharacterized protein OS	FAZ83_16750	A0A4S5AS33	1.60193	0.0478758	-0.602292	-2.63359	+
ECOLI Bifunctional uridylyltransferase/uridylyl-removing protein GlnD OS	glnD	A0A4S5B1E1	1.53625	0.053437	-0.600049	-2.54545
ECOLI DNA-binding transcriptional regulator H-NS OS	FAZ83_20885	A0A4S5ASC9	2.61564	0.00643697	-0.599875	-4.02394	+
ECOLI Flagella biosynthesis chaperone FlgN OS	flgN	A0A4S5AXC2	0.538571	0.366995	-0.59706	-1.11886
ECOLI Lipopolysaccharide assembly protein LapB OS	lapB	A0A4S5APF6	0.851129	0.193139	-0.596335	-1.59908
ECOLI HTH-type transcriptional regulator GntR OS	FAZ83_10845	A0A4S5AYD2	1.43183	0.0654341	-0.591891	-2.40502
ECOLI Fructose-1-phosphate/6-phosphogluconate phosphatase OS	yqaB	A0A4S5AS19	0.500597	0.394766	-0.590141	-1.05604
ECOLI DNA cytosine methyltransferase OS	FAZ83_18125	A0A4S5AQH5	0.756245	0.233523	-0.581463	-1.45885
ECOLI Ribosome-associated translation inhibitor RaiA OS	raiA	A0A4S5AMU0	0.958934	0.157759	-0.581009	-1.75428
ECOLI L,D-transpeptidase OS	ldtD	A0A4S5AUA2	1.60863	0.047375	-0.579271	-2.64258	+
ECOLI LysR family transcriptional regulator OS	FAZ83_17925	A0A4S5AXA5	0.916417	0.169125	-0.579239	-1.69352
ECOLI Lysine-sensitive aspartokinase 3 OS	lysC	A0A4S5AVR8	3.17569	0.00194152	-0.578937	-4.85408	+
ECOLI tRNA 2-selenouridine(34) synthase MnmH OS	mnmH	A0A4S5B0J2	1.00217	0.144398	-0.577785	-1.81553
ECOLI N-acetyltransferase OS	FAZ83_04595	A0A4S5B742	2.39691	0.0106081	-0.576715	-3.7148	+
ECOLI DNA translocase FtsK OS	ftsK	A0A4S4P1F8	2.96182	0.00318367	-0.575012	-4.5297	+
ECOLI Porin OmpF OS	ompF	A0A4S5AYT2	3.16951	0.00204598	-0.575005	-4.84457	+
ECOLI Penicillin-binding protein activator OS	FAZ83_04550	A0A4S4PPZ5	3.35422	0.00155414	-0.572172	-5.13281	+
ECOLI Cell division activator CedA OS	cedA	A0A4S5AZL7	0.831371	0.200394	-0.571754	-1.57019
ECOLI Glycine zipper family protein OS	FAZ83_24380	A0A4S5AQN5	1.0895	0.121615	-0.569068	-1.9378
ECOLI Formate dehydrogenase-N subunit alpha OS	fdnG	A0A4S5APH7	2.04632	0.0203114	-0.569027	-3.23214	+
ECOLI Bifunctional riboflavin kinase/FAD synthetase OS	ribF	A0A4S5B5S1	1.96104	0.0241254	-0.567565	-3.11652	+
ECOLI Ketol-acid reductoisomerase OS	ilvC	A0A4S5ATD2	2.24513	0.0136107	-0.566251	-3.50416	+
ECOLI 23S rRNA pseudouridine(2457) synthase RluE OS	rluE	A0A4S5AU90	0.711059	0.256621	-0.565391	-1.39062
ECOLI Two-component system response regulator RstA OS	rstA	A0A4S5AZW1	4.00409	0.000699029	-0.562341	-6.21826	+
ECOLI Universal stress protein UspE OS	uspE	A0A4S5AUC4	2.51719	0.00875502	-0.561903	-3.8839	+
ECOLI Tagaturonate reductase OS	FAZ83_13810	A0A4S5AXW3	3.39337	0.0014902	-0.555801	-5.19496	+
ECOLI Lipoyl(Octanoyl) transferase LipB OS	lipB	A0A4S5AVE2	0.359358	0.516822	-0.553672	-0.809324
ECOLI Cystine ABC transporter substrate-binding protein OS	tcyJ	A0A4S5AQL0	2.69103	0.00588341	-0.552807	-4.13224	+
ECOLI Tol-pal system-associated acyl-CoA thioesterase OS	ybgC	A0A4S5AXL4	0.552737	0.356541	-0.552448	-1.14198
ECOLI Low affinity potassium transporter Kup OS	FAZ83_13625	A0A4S5ATW5	0.429284	0.453476	-0.550376	-0.934324
ECOLI DUF808 domain-containing protein OS	FAZ83_18140	A0A4S5AQU8	1.22017	0.0962265	-0.550238	-2.11794
ECOLI Lipoprotein NlpA OS	nlpA	A0A4S5AM64	1.16104	0.104834	-0.548489	-2.03679
ECOLI 50S ribosomal protein L29 OS	rpmC	A0A4S5ATH1	1.51852	0.05494	-0.539137	-2.52163
ECOLI Non-heme ferritin OS	ftnA	A0A4S5AQZ4	4.72976	0.000133333	-0.537439	-7.58904	+
ECOLI DUF1040 family protein OS	FAZ83_25510	A0A4S5AJQ4	2.46308	0.00925191	-0.535673	-3.80757	+
ECOLI NADH-dependent flavin oxidoreductase OS	FAZ83_08630	A0A4S5AW98	1.27792	0.0868239	-0.532496	-2.19673
ECOLI CopC domain-containing protein YobA OS	yobA	A0A4S4PMU4	0.405968	0.472309	-0.528851	-0.893325
ECOLI Aromatic amino acid transporter AroP OS	FAZ83_10330	A0A4V3YUD4	0.745677	0.237863	-0.528487	-1.44299
ECOLI Phosphoenolpyruvate carboxykinase (ATP) OS	pckA	A0A4S5B017	4.71825	0.000193548	-0.527009	-7.56579	+
ECOLI DUF496 family protein OS	FAZ83_17515	A0A4S5AXR3	4.17004	0.000545455	-0.52429	-6.51563	+
ECOLI Mannose-6-phosphate isomerase OS	manA	A0A4V3YUU5	3.84117	0.000807018	-0.518051	-5.93478	+
ECOLI GTPase ObgE OS	FAZ83_04735	A0A4S5B3T7	3.39578	0.00150993	-0.517752	-5.1988	+
ECOLI Protein YcaR OS	FAZ83_12365	A0A4S5AXR8	1.22363	0.0959283	-0.514813	-2.12268
ECOLI Citrate (Pro-3S)-lyase subunit beta OS	citE	A0A4S4PNV8	1.50748	0.0563368	-0.513045	-2.50679
ECOLI Nitrate reductase molybdenum cofactor assembly chaperone OS	narJ	A0A4S5AP89	0.611057	0.315661	-0.511381	-1.23552
ECOLI Hexitol phosphatase HpxA OS	hxpA	A0A4S5B8U2	2.45062	0.0093985	-0.509562	-3.79005	+
ECOLI Peptidoglycan D,D-transpeptidase FtsI OS	ftsI	A0A4S5AXL5	2.15358	0.0163834	-0.509104	-3.37841	+
ECOLI Copper-exporting P-type ATPase CopA OS	copA	A0A4S5AUH9	1.17172	0.103177	-0.509096	-2.05149
ECOLI Dihydroxyacetone kinase subunit DhaM OS	dhaM	A0A4V3YTW4	0.70605	0.258828	-0.507585	-1.38299
ECOLI Aerobic respiration two-component sensor histidine kinase ArcB OS	arcB	A0A4S5AYY4	1.54922	0.0523737	-0.505259	-2.56286
ECOLI Acetyltransferase YpeA OS	FAZ83_22580	A0A4S4NQK3	0.380432	0.495605	-0.503358	-0.847659
ECOLI Phospholipase A OS	pldA	A0A4S5ATG6	1.53605	0.0533585	-0.502041	-2.54518
ECOLI Septum site-determining protein MinC OS	minC	A0A4S5AQH6	1.15921	0.105183	-0.499724	-2.03426
ECOLI Mechanosensitive ion channel OS	FAZ83_10325	A0A4S5B0E3	0.688006	0.268394	-0.499661	-1.35539
ECOLI N-methyl-L-tryptophan oxidase OS	solA	A0A4V6S6X1	1.01497	0.14045	-0.49831	-1.83356
ECOLI Glycogen synthase GlgA OS	glgA	A0A4S5AZF8	3.06449	0.00258696	-0.495954	-4.6842	+
ECOLI Ribonuclease HII OS	rnhB	A0A4S4PSD8	0.493031	0.399817	-0.495873	-1.04337
ECOLI DNA repair protein RadA OS	radA	A0A4S4P5V3	1.62819	0.0458082	-0.494849	-2.66882	+
ECOLI Aldo/keto reductase OS	FAZ83_08650	A0A4S5AW86	1.06697	0.127302	-0.491514	-1.90642
ECOLI Deferrochelatase/peroxidase EfeB OS	efeB	A0A4S4PI87	1.65242	0.0436093	-0.490592	-2.70133	+
ECOLI Hydrogenase maturation carbamoyl dehydratase HypE OS	hypE	A0A4S5AVM1	1.9378	0.0254831	-0.487769	-3.08511	+
ECOLI Threonine ammonia-lyase, biosynthetic OS	ilvA	A0A4S5ATB4	0.482233	0.408982	-0.485024	-1.02519
ECOLI Peptidoglycan glycosyltransferase MrdB OS	mrdB	A0A4S5B3P8	0.794347	0.216059	-0.484785	-1.51563
ECOLI NADPH-dependent assimilatory sulfite reductase flavoprotein subunit OS	cysJ	A0A4S5AS76	1.94867	0.0247119	-0.483257	-3.09979	+
ECOLI Nitrate reductase subunit beta OS	narH	A0A4S5AJ89	1.7961	0.0335711	-0.481128	-2.89419	+
ECOLI N-acetylmannosamine-6-phosphate 2-epimerase OS	FAZ83_04905	A0A4S5B366	0.426761	0.454856	-0.478912	-0.929918
ECOLI Miniconductance mechanosensitive channel MscM OS	mscM	A0A4S4Z011	2.29428	0.0122474	-0.477323	-3.57206	+
ECOLI TIGR01620 family protein OS	FAZ83_20260	A0A4S5APB4	0.773735	0.224711	-0.477121	-1.485
ECOLI DNA replication/repair protein RecF OS	recF	A0A4S5ATK4	0.955217	0.158552	-0.476269	-1.74899
ECOLI DNA-binding transcriptional repressor Mlc OS	mlc	A0A4V3YUU1	1.01726	0.140147	-0.472189	-1.83677
ECOLI Fructuronate reductase OS	FAZ83_12815	A0A4S5ATZ6	1.15785	0.105319	-0.46958	-2.03239
ECOLI Methylglyoxal reductase YeaE OS	yeaE	A0A4S5AZG0	0.500523	0.394494	-0.468767	-1.05592
ECOLI Pyridoxal phosphate homeostasis protein OS	yggS	A0A4S5AYB9	2.17111	0.0158462	-0.465955	-3.40243	+
ECOLI TonB system transport protein ExbD OS	exbD	A0A4S4P3X8	2.0787	0.0190274	-0.463492	-3.27618	+
ECOLI ROK family protein OS	FAZ83_04900	A0A4S4PQM4	0.389292	0.486907	-0.462416	-0.863597
ECOLI Replication-associated recombination protein A OS	FAZ83_12485	A0A4S5B0Z8	3.6905	0.001216	-0.460133	-5.67966	+
ECOLI Citrate lyase subunit alpha OS	citF	A0A4S5AVF4	0.63944	0.297247	-0.459166	-1.28017
ECOLI D-hexose-6-phosphate mutarotase OS	FAZ83_02400	A0A4S5B4C1	4.20951	0.000564706	-0.458133	-6.58769	+
ECOLI Muramoyltetrapeptide carboxypeptidase OS	ldcA	A0A4S5AUY5	0.844855	0.19611	-0.457863	-1.58992
ECOLI 4-hydroxythreonine-4-phosphate dehydrogenase PdxA OS	pdxA	A0A4S5AXD8	2.65008	0.00613793	-0.457445	-4.0733	+
ECOLI Pyridoxine/pyridoxal/pyridoxamine kinase OS	pdxK	A0A4S5APD5	1.49987	0.057317	-0.457011	-2.49657
ECOLI D-tyrosyl-tRNA(Tyr) deacylase OS	dtd	A0A4S5AVE0	0.470042	0.419096	-0.456967	-1.00453
ECOLI DUF3748 domain-containing protein OS	FAZ83_13330	A0A4S4YQN3	0.35201	0.524311	-0.455602	-0.795812
ECOLI Methionine ABC transporter OS	FAZ83_06440	A0A4S5B1W7	1.64469	0.0444352	-0.454445	-2.69096	+
ECOLI 5-amino-6-(5-phospho-D-ribitylamino)uracil phosphatase YigB OS	yigB	A0A4S5AT86	4.09225	0.000731183	-0.45392	-6.37513	+
ECOLI Magnesium/cobalt transporter CorC OS	corC	A0A4S5B081	1.8892	0.0279781	-0.453552	-3.01951	+
ECOLI Altronate dehydratase OS	FAZ83_04295	A0A4S5B549	0.426676	0.454587	-0.452933	-0.929771
ECOLI Helix-turn-helix domain-containing protein OS	FAZ83_03470	A0A4S5B4V1	2.89138	0.0039604	-0.452589	-4.42496	+
ECOLI tRNA dihydrouridine synthase DusB OS	dusB	A0A4S5AZD8	2.07393	0.0192266	-0.452285	-3.26969	+
ECOLI Aspartate/tyrosine/aromatic aminotransferase OS	FAZ83_12310	A0A4S5AUE2	3.53361	0.0014964	-0.448701	-5.42079	+
ECOLI Ribonucleoside hydrolase RihC OS	rihC	A0A4S5B2C1	0.682099	0.271218	-0.447687	-1.34632
ECOLI Formyltetrahydrofolate deformylase OS	purU	A0A4S5ANR9	3.66636	0.00136508	-0.446536	-5.63938	+
ECOLI D-serine/D-alanine/glycine transporter OS	cycA	A0A4S5ASD7	0.5034	0.392396	-0.444716	-1.06072
ECOLI Iron uptake system protein EfeO OS	FAZ83_14675	A0A4S5ASW6	3.63325	0.00141538	-0.444112	-5.58442	+
ECOLI Cytochrome ubiquinol oxidase subunit I OS	cydA	A0A4S4PD32	2.61666	0.00646414	-0.444019	-4.0254	+
ECOLI Cellulose biosynthesis protein BcsC OS	bcsC	A0A4S5AUP1	2.01427	0.0221121	-0.44381	-3.18863	+
ECOLI FKBP-type peptidyl-prolyl cis-trans isomerase OS	FAZ83_15875	A0A4S5AYD5	2.13305	0.0168805	-0.443192	-3.35033	+
ECOLI Apolipoprotein N-acyltransferase OS	lnt	A0A4V3YUD3	1.19857	0.0982625	-0.442466	-2.08835
ECOLI Uncharacterized protein OS	FAZ83_04335	A0A4S5B6Z2	0.332769	0.54138	-0.44177	-0.760058
ECOLI Phosphoenolpyruvate-protein phosphotransferase PtsI OS	ptsI	A0A4S5AK67	2.90553	0.0038794	-0.440715	-4.44593	+
ECOLI Ribosome assembly RNA-binding protein YhbY OS	yhbY	A0A4S5B5D0	1.62133	0.0463909	-0.440542	-2.65961	+
ECOLI DNA topoisomerase 3 OS	topB	A0A4S5B610	0.707445	0.257994	-0.440231	-1.38512
ECOLI FAD-binding oxidoreductase OS	FAZ83_02870	A0A4S5AZP2	0.877844	0.183516	-0.438716	-1.6379
ECOLI Phosphoenolpyruvate carboxylase OS	FAZ83_20435	A0A4S4PA02	3.27379	0.00171779	-0.438146	-5.00631	+
ECOLI Heme chaperone HemW OS	hemW	A0A4S5B298	0.395489	0.48123	-0.437477	-0.874686
ECOLI RNA chaperone Hfq OS	hfq	A0A4S5AVM3	1.10858	0.116709	-0.437475	-1.9643
ECOLI Ribosome maturation factor RimP OS	rimP	A0A4S5AYV4	0.954535	0.158528	-0.434146	-1.74802
ECOLI Autotransporter adhesin Ag43 (Fragment) OS	ag43	A0A4S5AMD3	3.41917	0.0015302	-0.434053	-5.23613	+
ECOLI C4-dicarboxylic acid transporter DauA OS	dauA	A0A4S4PC19	1.94489	0.0248451	-0.43329	-3.09469	+
ECOLI Cysteine/glutathione ABC transporter permease/ATP-binding protein CydD OS	cydD	A0A4V3YUA6	1.41961	0.0668123	-0.433265	-2.38854
ECOLI Ion-translocating oxidoreductase complex subunit C OS	rsxC	A0A4S5B851	2.45493	0.0093434	-0.432961	-3.79611	+
ECOLI Branched-chain-amino-acid transaminase OS	ilvE	A0A4S5B1D1	1.55819	0.0517768	-0.432486	-2.5749
ECOLI Selenocysteine-specific translation elongation factor OS	selB	A0A4S5AM74	1.40159	0.068553	-0.430008	-2.36424
ECOLI Nitrate transporter NarK OS	narK	A0A4S5AQ38	0.362566	0.512856	-0.428815	-0.815199
ECOLI ATP-dependent RNA helicase DbpA OS	dbpA	A0A4S5AX31	4.44685	0.000388889	-0.426714	-7.03227	+
ECOLI HlyC/CorC family transporter OS	FAZ83_15930	A0A4S4PMK9	2.00939	0.0221882	-0.425955	-3.182	+
ECOLI Hydrolase OS	FAZ83_11260	A0A4S4PNM6	0.944356	0.161349	-0.42484	-1.73351
ECOLI Preprotein translocase subunit SecY OS	secY	A0A4S5AK34	2.07481	0.0191758	-0.424822	-3.27089	+
ECOLI Pyruvate kinase II OS	FAZ83_02015	A0A4S5B5T1	4.91248	0.000156863	-0.424514	-7.96522	+
ECOLI Catabolite repressor/activator OS	cra	A0A4S5B1K7	1.06443	0.127177	-0.424123	-1.90288
ECOLI UDP-N-acetylglucosamine 2-epimerase (Non-hydrolyzing) OS	FAZ83_14250	A0A4S5AT71	1.30949	0.0814216	-0.422626	-2.23962
ECOLI Glutamine ABC transporter substrate-binding protein GlnH OS	glnH	A0A4S5AUG6	4.67355	0.000190476	-0.421015	-7.47599	+
ECOLI ECA polysaccharide chain length modulation protein OS	wzzE	A0A4S5ATE2	2.64521	0.00618803	-0.420339	-4.0663	+
ECOLI DUF3313 domain-containing protein OS	FAZ83_17885	A0A4S4PD63	4.2362	0.000585366	-0.418995	-6.63671	+
ECOLI Nitrogen regulation protein NR(I) OS	FAZ83_21855	A0A4S5AVC5	1.20095	0.0980534	-0.417638	-2.09162
ECOLI Peptide ABC transporter substrate-binding protein OS	FAZ83_20305	A0A4S5AVI9	2.66814	0.00597357	-0.417619	-4.09925	+
ECOLI Ubiquinone biosynthesis protein UbiJ OS	ubiJ	A0A4S5AT75	0.962138	0.156957	-0.417363	-1.75884
ECOLI Alpha/beta hydrolase OS	FAZ83_08635	A0A4S5AZP4	1.6167	0.0467692	-0.41646	-2.65341	+
ECOLI Pyridoxamine 5-phosphate oxidase OS	pdxH	A0A4S5B6B2	2.4589	0.00932319	-0.416327	-3.8017	+
ECOLI Assimilatory sulfite reductase (NADPH) hemoprotein subunit OS	cysI	A0A4S5AWW5	2.4944	0.0089098	-0.416024	-3.8517	+
ECOLI Preprotein translocase subunit SecG OS	secG	A0A4S5B328	0.620107	0.308923	-0.415044	-1.24982
ECOLI Cellulose biosynthesis cyclic di-GMP-binding regulatory protein BcsB OS	bcsB	A0A4S5B308	2.35264	0.0112806	-0.413773	-3.65306	+
ECOLI Sensor domain-containing phosphodiesterase OS	FAZ83_00010	A0A4S5B6M6	1.97749	0.0234023	-0.412284	-3.13878	+
ECOLI Hydrogenase large subunit OS	FAZ83_15575	A0A4S4PH14	1.6101	0.0472752	-0.411967	-2.64455	+
ECOLI YciK family oxidoreductase OS	FAZ83_25490	A0A4S5AJQ3	2.98072	0.00310881	-0.411388	-4.55797	+
ECOLI ATP-dependent RNA helicase RhlE OS	rhlE	A0A4S5ARF2	2.46474	0.00927203	-0.410791	-3.80991	+
ECOLI Nitrate reductase subunit alpha OS	FAZ83_24085	A0A4S5AJV4;A0A4S5AQR7	1.86809	0.0292757	-0.410654	-2.99107	+
ECOLI Quercetin 2,3-dioxygenase OS	FAZ83_10840	A0A4S5AV25	0.275888	0.601303	-0.409617	-0.650872
ECOLI Hydroxyacylglutathione hydrolase OS	gloB	A0A4S4P7H5	2.52365	0.00854839	-0.408538	-3.89305	+
ECOLI Alpha,alpha-phosphotrehalase OS	treC	A0A4S5ASG2	1.76441	0.0353869	-0.408385	-2.85162	+
ECOLI Bifunctional DNA-formamidopyrimidine glycosylase/DNA-(Apurinic or apyrimidinic site) lyase OS	mutM	A0A4S5AV08	0.315477	0.559298	-0.406699	-0.727437
ECOLI Ornithine decarboxylase OS	FAZ83_06220	A0A4V3YUN3	3.57892	0.00147059	-0.4056	-5.49487	+
ECOLI Met regulon transcriptional regulator MetJ OS	metJ	A0A4S5AP11	1.0392	0.134222	-0.405516	-1.8676
ECOLI Tol-Pal system protein TolQ OS	tolQ	A0A4S5ARN8	1.15726	0.105323	-0.405194	-2.03158
ECOLI Rcs stress response system protein RcsF OS	rcsF	A0A4S4PTD6	0.50855	0.387607	-0.404911	-1.06931
ECOLI Outer membrane lipoprotein Slp OS	slp	A0A4V3YUB4	0.684615	0.269745	-0.40292	-1.35019
ECOLI Type I 3-dehydroquinate dehydratase OS	aroD	A0A4S5AZN3	2.48529	0.00896875	-0.400204	-3.83885	+
ECOLI GntR family transcriptional regulator OS	FAZ83_13685	A0A4S5AZQ6	0.334589	0.540986	-0.399125	-0.763464
ECOLI Recombination protein RecR OS	recR	A0A4S5AV45	1.49552	0.0576748	-0.398961	-2.49072
ECOLI 2-C-methyl-D-erythritol 4-phosphate cytidylyltransferase OS	ispD	A0A4S5B0Q1	0.289497	0.586352	-0.398383	-0.677503
ECOLI Branched-chain amino acid transporter carrier protein BrnQ OS	brnQ	A0A4S5AG76	0.392585	0.484258	-0.398265	-0.869496
ECOLI MarR family transcriptional regulator OS	FAZ83_14475	A0A4S5AZI6	0.905916	0.173308	-0.396462	-1.67843
ECOLI DUF1454 family protein OS	FAZ83_18675	A0A4S5AVH5	0.184701	0.716637	-0.396298	-0.462562
ECOLI Glutathione ABC transporter substrate-binding protein GsiB OS	gsiB	A0A4S5ASS2	0.952816	0.159262	-0.395479	-1.74557
ECOLI Molecular chaperone OS	FAZ83_14730	A0A4S5ASX6	1.57958	0.0497991	-0.394766	-2.60361	+
ECOLI Zn(II)/Cd(II)/Pb(II) translocating P-type ATPase ZntA OS	zntA	A0A4S5AYA5	2.39413	0.0106131	-0.39396	-3.71091	+
ECOLI L-threonylcarbamoyladenylate synthase type 1 TsaC OS	tsaC	A0A4S5ATE1	1.51734	0.0549917	-0.393789	-2.52004
ECOLI 2-amino-4-hydroxy-6-hydroxymethyldihydropteridine diphosphokinase OS	folK	A0A4S5B5H8	0.609972	0.315984	-0.393348	-1.23381
ECOLI DNA polymerase I OS	polA	A0A4S5ASF9	2.97973	0.00309278	-0.392722	-4.55649	+
ECOLI LPS export ABC transporter periplasmic protein LptC OS	lptC	A0A4S5B792	0.326196	0.548234	-0.390749	-0.747714
ECOLI Peptidoglycan glycosyltransferase/peptidoglycan DD-transpeptidase MrcA OS	mrcA	A0A4S4PPT9	3.575	0.00145985	-0.389408	-5.48843	+
ECOLI UPF0149 family protein YecA OS	yecA	A0A4S5AQM2	2.24232	0.0136187	-0.388995	-3.50029	+
ECOLI Cysteine synthase B OS	cysM	A0A4S5AQF9	2.47463	0.0092093	-0.38739	-3.82383	+
ECOLI Methionine synthase OS	metH	A0A4S5APB8	1.12553	0.112235	-0.387348	-1.98778
ECOLI Cysteine desulfurase sulfur acceptor subunit CsdE OS	csdE	A0A4V3YUL2	1.45497	0.0625325	-0.386945	-2.43618
ECOLI Gluconokinase OS	gntK	A0A4S5B3E4	0.313783	0.561581	-0.38689	-0.724217
ECOLI SDR family oxidoreductase UcpA OS	ucpA	A0A4S4NYX9	2.4739	0.00917375	-0.386542	-3.8228	+
ECOLI Mannonate dehydratase OS	uxuA	A0A4S5AYE9	0.376245	0.500775	-0.386134	-0.840091
ECOLI Bifunctional dihydroneopterin aldolase/7,8-dihydroneopterin epimerase OS	folB	A0A4S5B516	0.97303	0.153203	-0.384693	-1.7743
ECOLI DNA-binding transcriptional regulator CytR OS	cytR	A0A4S5ATY3	1.56238	0.0514903	-0.384173	-2.58052
ECOLI 23S rRNA 5-hydroxycytidine C2501 synthase OS	rlhA	A0A4S5ANP7	2.39878	0.0106029	-0.383403	-3.71742	+
ECOLI Ribonuclease BN OS	rbn	A0A4S5B8V9	0.266999	0.611447	-0.380469	-0.633291
ECOLI Spermidine N1-acetyltransferase OS	speG	A0A4S5B013	1.67974	0.0412235	-0.380184	-2.73798	+
ECOLI D-lactate dehydrogenase OS	FAZ83_01625	A0A4S5B963	3.59078	0.00146269	-0.379743	-5.51434	+
ECOLI Octaprenyl-diphosphate synthase OS	FAZ83_04755	A0A4S5B261	2.10744	0.017578	-0.379098	-3.31536	+
ECOLI Bifunctional glutathionylspermidine amidase/synthase OS	FAZ83_03810	A0A4S5AYE6	2.30832	0.0119719	-0.378572	-3.59151	+
ECOLI Exodeoxyribonuclease VII small subunit OS	xseB	A0A4S5ARE1	0.610419	0.315891	-0.37786	-1.23451
ECOLI Peptide ABC transporter substrate-binding protein SapA OS	sapA	A0A4V3YTT1	1.44367	0.0637812	-0.376677	-2.42097
ECOLI 3-5 ssDNA/RNA exonuclease TatD OS	tatD	A0A4S4PKN0	0.341048	0.534706	-0.375985	-0.77551
ECOLI Alanine racemase OS	alr	A0A4V3YUF8	1.371	0.072679	-0.375966	-2.32293
ECOLI Phosphogluconate dehydratase OS	edd	A0A4S5B452	1.33204	0.0778828	-0.375955	-2.2702
ECOLI Cellulase OS	bcsZ	A0A4S4PS13	2.4049	0.0104649	-0.374949	-3.72596	+
ECOLI UDP-N-acetylmuramoyl-L-alanyl-D-glutamate--2,6-diaminopimelate ligase OS	murE	A0A4S5B3S1	2.21098	0.0144286	-0.374339	-3.45715	+
ECOLI 3-dehydroquinate synthase OS	aroB	A0A4S5AYH8	1.59202	0.0490066	-0.374201	-2.6203	+
ECOLI Aspartate-semialdehyde dehydrogenase OS	asd	A0A4S5AVD5	3.17202	0.002	-0.373954	-4.84844	+
ECOLI Rod shape-determining protein MreC OS	mreC	A0A4S5AZ15	3.45937	0.00147945	-0.373851	-5.30061	+
ECOLI 3-deoxy-8-phosphooctulonate synthase OS	kdsA	A0A4S5ATP1	2.8885	0.0039803	-0.372903	-4.4207	+
ECOLI Transcriptional regulator GcvA OS	gcvA	A0A4S5AXL9	2.03088	0.0212976	-0.369902	-3.21116	+
ECOLI 23S rRNA pseudouridine(2604) synthase RluF OS	rluF	A0A4V3YUK5	2.30743	0.011972	-0.369265	-3.59028	+
ECOLI Re/Si-specific NAD(P)(+) transhydrogenase subunit alpha OS	pntA	A0A4V3YUU3	2.3587	0.0111191	-0.368466	-3.6615	+
ECOLI FadR family transcriptional regulator OS	FAZ83_25100	A0A4S4NUY5	0.733251	0.243917	-0.368335	-1.42426
ECOLI Glyoxylate bypass operon transcriptional repressor IclR OS	iclR	A0A4S5AJ71	1.45385	0.0627402	-0.367942	-2.43467
ECOLI Protease SohB OS	sohB	A0A4V6S6R9	1.55107	0.0522468	-0.36772	-2.56535
ECOLI TDP-N-acetylfucosamine:lipid II N-acetylfucosaminyltransferase OS	rffT	A0A4S5AWB2	3.31377	0.00159006	-0.367031	-5.06899	+
ECOLI tRNA (Uridine(54)-C5)-methyltransferase TrmA OS	trmA	A0A4S5ANZ1	1.86942	0.0292575	-0.366625	-2.99285	+
ECOLI Nucleoside diphosphate kinase regulator OS	FAZ83_10145	A0A4S5B1X7	1.49986	0.0572245	-0.366087	-2.49655
ECOLI Phosphoribosylformylglycinamidine synthase OS	purL	A0A4S5B174	2.00709	0.0222287	-0.364147	-3.17888	+
ECOLI Glucuronate isomerase OS	uxaC	A0A4S5AYZ6	2.64541	0.00621459	-0.363249	-4.0666	+
ECOLI Dihydroxyacetone kinase subunit DhaK OS	dhaK	A0A4S5AQE6	1.31361	0.0808827	-0.361718	-2.24521
ECOLI 16S rRNA (Adenine(1518)-N(6)/adenine(1519)-N(6))-dimethyltransferase RsmA OS	rsmA	A0A4S5B3V1	1.03746	0.134705	-0.36149	-1.86516
ECOLI MCE family protein OS	FAZ83_02115	A0A4S5AZD4	1.45353	0.0626405	-0.359872	-2.43424
ECOLI D-alanine--D-alanine ligase B OS	FAZ83_06960	A0A4S5B266	2.45863	0.00930303	-0.359444	-3.80131	+
ECOLI Pyrimidine-specific ribonucleoside hydrolase RihA OS	rihA	A0A4S5AV82	0.740501	0.239681	-0.358005	-1.4352
ECOLI Molybdopterin molybdotransferase MoeA OS	moeA	A0A4V3YU44	1.78934	0.0336573	-0.357548	-2.88511	+
ECOLI ADP-ribose pyrophosphatase OS	FAZ83_04020	A0A4S5B4Z4	1.02071	0.139078	-0.35724	-1.84164
ECOLI dTDP-4-amino-4,6-dideoxygalactose transaminase OS	rffA	A0A4S5AXJ0	1.50461	0.0566967	-0.356044	-2.50294
ECOLI Lipid IV(A) 4-amino-4-deoxy-L-arabinosyltransferase OS	arnT	A0A4S5B744	0.655258	0.287888	-0.355241	-1.30483
ECOLI YfbU family protein OS	FAZ83_00840	A0A4S4PWA4	1.54254	0.0529133	-0.353377	-2.55389
ECOLI Ribonuclease G OS	FAZ83_05025	A0A4S4P5H4	3.12411	0.00230168	-0.353367	-4.77495	+
ECOLI Undecaprenyl-phosphate 4-deoxy-4-formamido-L-arabinose transferase OS	arnC	A0A4S5B5J4	1.63028	0.0457339	-0.350033	-2.67163	+
ECOLI D-alanyl-D-alanine-carboxypeptidase/endopeptidase AmpH OS	ampH	A0A4S5B4V5	1.93479	0.0256919	-0.349448	-3.08103	+
ECOLI Universal stress protein UspA OS	uspA	A0A4S5AUM7	0.56058	0.351588	-0.348864	-1.15471
ECOLI Guanosine-5-triphosphate,3-diphosphate diphosphatase OS	gppA	A0A4S5AXH6	1.18126	0.10136	-0.347596	-2.06459
ECOLI L-seryl-tRNA(Sec) selenium transferase OS	FAZ83_24255	A0A4S5AR39	1.40856	0.0679619	-0.346887	-2.37364
ECOLI Mechanosensitive channel MscK OS	mscK	A0A4S5AY39	1.85432	0.0300161	-0.345635	-2.97252	+
ECOLI Envelope stress sensor histidine kinase CpxA OS	cpxA	A0A4S4PG59	2.29554	0.0122345	-0.345425	-3.5738	+
ECOLI Autotransporter assembly complex protein TamB OS	tamB	A0A4S5AWX1	2.13903	0.0168354	-0.344717	-3.35851	+
ECOLI Lipoprotein-releasing ABC transporter permease subunit LolE OS	lolE	A0A4S4PAZ3	1.1928	0.0996256	-0.34342	-2.08044
ECOLI Carboxy-S-adenosyl-L-methionine synthase CmoA OS	cmoA	A0A4S5B3F5	2.68952	0.005875	-0.342785	-4.13007	+
ECOLI Fe2+-enterobactin ABC transporter substrate-binding protein OS	fepB	A0A4S5AVH4	0.23874	0.645931	-0.342403	-0.576361
ECOLI Tellurite resistance methyltransferase TehB OS	tehB	A0A4S5AVV4	1.53797	0.0533137	-0.342016	-2.54775
ECOLI Bifunctional [glutamate--ammonia ligase]-adenylyl-L-tyrosine phosphorylase/[glutamate--ammonia-ligase] adenylyltransferase OS	glnE	A0A4S5B2S5	1.10193	0.11837	-0.341669	-1.95507
ECOLI Oxygen-independent coproporphyrinogen III oxidase OS	hemN	A0A4S5AM62	1.48043	0.0593561	-0.341609	-2.47044
ECOLI Aldo/keto reductase family oxidoreductase OS	FAZ83_03075	A0A4S5B018	1.55696	0.0519143	-0.338167	-2.57324
ECOLI Inositol-1-monophosphatase OS	suhB	A0A4S5B1Q1	1.35468	0.0754015	-0.337659	-2.30086
ECOLI Protein adenylyltransferase SelO OS	selO	A0A4S5B4I9	0.682915	0.270728	-0.337095	-1.34757
ECOLI Methylglyoxal synthase OS	mgsA	A0A4S5AUM0	1.6289	0.0457941	-0.336681	-2.66977	+
ECOLI UDP-N-acetylmuramoylalanine--D-glutamate ligase OS	murD	A0A4S5B0M0	2.21226	0.0144104	-0.336651	-3.4589	+
ECOLI Thiamine-phosphate kinase OS	thiL	A0A4S5AWH3	1.48601	0.0588202	-0.335388	-2.47793
ECOLI Bifunctional aspartate kinase/homoserine dehydrogenase I OS	thrA	A0A4S5AXT7	1.78893	0.033602	-0.334791	-2.88456	+
ECOLI Class II fructose-bisphosphate aldolase OS	fbaA	A0A4S5B4E4	3.31693	0.0016	-0.334649	-5.07397	+
ECOLI Murein hydrolase activator NlpD OS	nlpD	A0A4S5AX73	1.61369	0.047036	-0.334526	-2.64937	+
ECOLI Putrescine/proton symporter PlaP OS	plaP	A0A4S5AW93	0.745056	0.23771	-0.333867	-1.44205
ECOLI Glucose-6-phosphate isomerase OS	FAZ83_09185	A0A4S5AZ29	2.78006	0.00491163	-0.332363	-4.2614	+
ECOLI DsrE/F sulfur relay family protein YchN OS	ychN	A0A4S5AMW8	2.14519	0.0167238	-0.331581	-3.36693	+
ECOLI Glycosyltransferase family 1 protein OS	FAZ83_19295	A0A4S4PF47	2.84501	0.00446154	-0.331528	-4.35654	+
ECOLI Bis(5-nucleosyl)-tetraphosphatase (Symmetrical) OS	apaH	A0A4S5AXB5	1.04652	0.132061	-0.331253	-1.87784
ECOLI Acid-sensing system DNA-binding response regulator EvgA OS	evgA	A0A4V3YUW1	0.400781	0.477646	-0.330525	-0.884116
ECOLI Lauroyl-Kdo(2)-lipid IV(A) myristoyltransferase OS	msbB	A0A4S5AZB6	1.34774	0.0761377	-0.329919	-2.29147
ECOLI Tetraacyldisaccharide 4-kinase OS	lpxK	A0A4S5AUB1	1.28183	0.0864974	-0.329782	-2.20204
ECOLI Type 3 dihydrofolate reductase OS	folA	A0A4S5B1N0	1.04629	0.131994	-0.328856	-1.87752
ECOLI Cytosine deaminase OS	codA	A0A4S5B2X7	0.191659	0.707887	-0.328805	-0.477615
ECOLI Formaldehyde-responsive transcriptional repressor FrmR OS	frmR	A0A4S5AZU3	0.173124	0.731777	-0.327514	-0.437228
ECOLI Envelope stress response regulator transcription factor CpxR OS	cpxR	A0A4S5ATW7	1.3646	0.0733725	-0.326459	-2.31428
ECOLI Glucan biosynthesis protein OS	FAZ83_17915	A0A4S5AZ20	4.51341	0.000294118	-0.325549	-7.16056	+
ECOLI Lrp/AsnC family transcriptional regulator OS	FAZ83_16815	A0A4V3YU11	0.449698	0.437671	-0.32507	-0.969709
ECOLI Transcription termination factor Rho OS	rho	A0A4S5ASS4	3.39511	0.0015	-0.323383	-5.19773	+
ECOLI Type I pantothenate kinase OS	coaA	A0A4S5AKR2	2.81609	0.00466038	-0.320686	-4.31408	+
ECOLI YmgD family protein OS	FAZ83_24385	A0A4S5AHA8	1.79507	0.0334807	-0.319283	-2.8928	+
ECOLI Lipopolysaccharide N-acetylmannosaminouronosyltransferase OS	rffM	A0A4S5AST3	1.20999	0.097293	-0.318988	-2.104
ECOLI Phosphoethanolamine transferase CptA OS	cptA	A0A4S4PA13	2.32511	0.0116879	-0.318919	-3.61479	+
ECOLI Phosphohistidine phosphatase SixA OS	sixA	A0A4S5B0K2	1.31222	0.0808307	-0.315856	-2.24334
ECOLI Uroporphyrinogen-III C-methyltransferase OS	cobA	A0A4S5AVA3	1.61412	0.0470429	-0.3138	-2.64994	+
ECOLI IMP dehydrogenase OS	guaB	A0A4S4PKX2	2.99148	0.0030625	-0.312983	-4.5741	+
ECOLI DNA polymerase III subunit gamma/tau OS	FAZ83_16930	A0A4S5AW87	1.46907	0.0609379	-0.312824	-2.45516
ECOLI Ribonuclease D OS	FAZ83_02270	A0A4S5AZF7	1.12004	0.113407	-0.311898	-1.98017
ECOLI Phosphoribosylaminoimidazolesuccinocarboxamide synthase OS	purC	A0A4S5B0X0	3.16956	0.0020578	-0.310511	-4.84465	+
ECOLI Ubiquinone biosynthesis regulatory protein kinase UbiB OS	ubiB	A0A4S4PJ96	1.39083	0.0697228	-0.310279	-2.34971
ECOLI Primosomal protein DnaT OS	dnaT	A0A4S5ATX3	1.86579	0.0292796	-0.309621	-2.98796	+
ECOLI Class I SAM-dependent methyltransferase OS	FAZ83_22770	A0A4S4P6R5	1.12349	0.112615	-0.309594	-1.98495
ECOLI Nicotinamide-nucleotide amidase OS	pncC	A0A4S4P166	1.24139	0.0927987	-0.309424	-2.14694
ECOLI Cystathionine beta-lyase OS	metC	A0A4S5B2N8	1.40294	0.0685009	-0.309292	-2.36606
ECOLI DUF1456 family protein OS	FAZ83_01675	A0A4S5B972	0.359112	0.516733	-0.307136	-0.808874
ECOLI 2,3-cyclic-nucleotide 2-phosphodiesterase OS	cpdB	A0A4S5AWI0	3.70591	0.00117073	-0.306309	-5.70545	+
ECOLI Glutamate--ammonia ligase OS	FAZ83_21865	A0A4S5ATF4	3.82838	0.000869565	-0.305988	-5.91287	+
ECOLI Lipoprotein localization protein LolB OS	lolB	A0A4S5AVB1	1.75804	0.0354653	-0.305111	-2.84306	+
ECOLI Fructosamine kinase family protein OS	FAZ83_02675	A0A4S5B3R4	0.440376	0.444359	-0.305015	-0.953608
ECOLI Membrane-bound lytic murein transglycosylase EmtA OS	emtA	A0A4V3YTW6	1.46632	0.0611257	-0.304609	-2.45145
ECOLI F0F1 ATP synthase subunit B OS	atpF	A0A4S5AU44	0.807571	0.210046	-0.303653	-1.53518
ECOLI Arginine ABC transporter substrate-binding protein OS	FAZ83_15175	A0A4S5AYX1	0.324008	0.54998	-0.302131	-0.74359
ECOLI DNA replication protein DnaC OS	dnaC	A0A4S5B2F8	0.648356	0.292041	-0.301393	-1.29409
ECOLI DNA primase OS	dnaG	A0A4S5B6W5	1.20526	0.0976114	-0.301092	-2.09752
ECOLI Cysteine/glutathione ABC transporter ATP-binding protein/permease CydC OS	cydC	A0A4S5AYW4	3.53008	0.00147518	-0.300319	-5.41505	+
ECOLI BlaEC family class C beta-lactamase OS	blaEC	A0A4S4P5A3	1.39406	0.0693785	-0.299769	-2.35408
ECOLI tRNA (Adenosine(37)-N6)-threonylcarbamoyltransferase complex ATPase subunit type 1 TsaE OS	tsaE	A0A4V3YTL7	1.07192	0.126111	-0.298376	-1.91332
ECOLI HTH-type transcriptional repressor PurR OS	purR	A0A4S5AZS5	2.39112	0.0106182	-0.297894	-3.7067	+
ECOLI Sigma E protease regulator RseP OS	rseP	A0A4S4PUI4	1.39487	0.0693736	-0.297574	-2.35518
ECOLI Inosine/guanosine kinase OS	FAZ83_16965	A0A4S5AS64	2.50205	0.00883465	-0.295205	-3.8625	+
ECOLI XTP/dITP diphosphatase OS	FAZ83_06165	A0A4V3YUS1	1.73171	0.0368932	-0.295012	-2.80771	+
ECOLI Der GTPase-activating protein YihI OS	yihI	A0A4S5AS22	2.05523	0.020012	-0.293747	-3.24425	+
ECOLI Glutamate decarboxylase OS	FAZ83_14040	A0A4S5AZW5;A0A4S5AZF9	0.340238	0.534122	-0.293727	-0.774002		83333 GN	FAZ83_11560 PE	4 SV	1
ECOLI Cell division ATP-binding protein FtsE OS	ftsE	A0A4S5AZS9	1.75889	0.0355136	-0.293178	-2.8442	+
ECOLI Lipoprotein-releasing ABC transporter permease subunit LolC OS	lolC	A0A4S5ATA9	1.57536	0.0501692	-0.292696	-2.59794
ECOLI IMPACT family protein OS	FAZ83_14565	A0A4S5B1K2	0.725206	0.247411	-0.291639	-1.41209
ECOLI N-acetylmuramic acid 6-phosphate etherase OS	murQ	A0A4S5ATI9	0.920184	0.168327	-0.290946	-1.69893
ECOLI Multiple antibiotic resistance transcriptional regulator MarR OS	marR	A0A4S5ATD6	0.449947	0.437708	-0.290597	-0.970139
ECOLI 3-methyl-2-oxobutanoate hydroxymethyltransferase OS	panB	A0A4S5B228	1.3519	0.0757309	-0.289619	-2.2971
ECOLI ATP-dependent Clp endopeptidase proteolytic subunit ClpP OS	clpP	A0A4V3YU15	1.26047	0.0892617	-0.288351	-2.17296
ECOLI Low-affinity inorganic phosphate transporter 1 OS	FAZ83_11380	A0A4S5B123	1.33633	0.0773048	-0.287273	-2.27602
ECOLI Fe-S cluster assembly scaffold IscU OS	iscU	A0A4S5AWQ9	1.00412	0.144124	-0.286267	-1.81827
ECOLI Dihydroxy-acid dehydratase OS	ilvD	A0A4S5ASR2	1.34998	0.0759274	-0.285036	-2.29449
ECOLI Outer membrane lipoprotein chaperone LolA OS	lolA	A0A4S5B2W0	2.30708	0.0119443	-0.284842	-3.58978	+
ECOLI Protein-export chaperone SecB OS	secB	A0A4S5ANL0	1.09282	0.120876	-0.284222	-1.94242
ECOLI Preprotein translocase subunit SecA OS	secA	A0A4S5B0L4	3.0961	0.00252747	-0.284187	-4.73221	+
ECOLI Septal ring assembly protein ZapB OS	zapB	A0A4S5AQY8	1.25478	0.0905327	-0.283384	-2.16521
ECOLI Glutamine--fructose-6-phosphate transaminase (Isomerizing) OS	glmS	A0A4V3YU81	1.53845	0.0533586	-0.283185	-2.5484
ECOLI PTS N-acetyl glucosamine transporter subunit IIABC OS	nagE	A0A4S5B072	1.98165	0.0233159	-0.282852	-3.14442	+
ECOLI Pyrimidine/purine nucleoside phosphorylase OS	ppnP	A0A4S5B1D6	0.0914489	0.848077	-0.28184	-0.24671
ECOLI U32 family peptidase OS	FAZ83_16505	A0A4S5ASB9	1.86723	0.0292399	-0.281649	-2.9899	+
ECOLI Pyruvate kinase I OS	FAZ83_02925	A0A4S5B4L4	3.12649	0.00231461	-0.281511	-4.77858	+
ECOLI tRNA (Guanosine(46)-N7)-methyltransferase TrmB OS	trmB	A0A4S5B4H1	1.02551	0.138041	-0.279234	-1.84838
ECOLI Iron ABC transporter ATP-binding protein FetA OS	fetA	A0A4S5APS6	1.18681	0.100538	-0.27871	-2.07222
ECOLI tRNA glutamyl-Q(34) synthetase GluQRS OS	gluQRS	A0A4S5AX29	0.250596	0.630681	-0.27821	-0.600445
ECOLI L-asparaginase 1 OS	FAZ83_02465	A0A4S5AZH0	0.27413	0.603158	-0.276793	-0.647407
ECOLI Transcriptional regulator OS	FAZ83_11300	A0A4V3YUD7	0.84228	0.196828	-0.276194	-1.58616
ECOLI Two-component system response regulator ArcA OS	arcA	A0A4V3YUR1	1.2158	0.0965916	-0.275986	-2.11195
ECOLI Nucleotide 5-monophosphate nucleosidase OS	ppnN	A0A4S4P037	2.33761	0.0116157	-0.275631	-3.63216	+
ECOLI Lipopolysaccharide 3-alpha-galactosyltransferase OS	waaO	A0A4S5ATE8	1.63805	0.0450507	-0.273303	-2.68204	+
ECOLI 6-phosphofructokinase II OS	pfkB	A0A4V3YUV8	0.235001	0.648619	-0.272169	-0.568706
ECOLI Phosphoglycerate mutase GpmB OS	gpmB	A0A4S5AMF8	0.795042	0.215734	-0.272007	-1.51666
ECOLI YaiI/YqxD family protein OS	FAZ83_09080	A0A4S5AWE4	0.415823	0.462969	-0.271337	-0.910733
ECOLI MDR efflux pump AcrAB transcriptional activator RobA OS	robA	A0A4S5AH81	0.865642	0.187239	-0.271253	-1.6202
ECOLI tRNA uridine 5-oxyacetic acid(34) methyltransferase CmoM OS	cmoM	A0A4S5AZ78	0.370045	0.507166	-0.270378	-0.82884
ECOLI GTPase HflX OS	hflX	A0A4S5AMH1	2.11684	0.0172346	-0.270109	-3.32819	+
ECOLI Bifunctional L-1,2-propanediol dehydrogenase/glycerol dehydrogenase OS	gldA	A0A4S5ASP0	2.12315	0.0171215	-0.270046	-3.3368	+
ECOLI Primosomal protein N OS	priA	A0A4S5AYQ0	1.17151	0.103044	-0.268747	-2.0512
ECOLI (2E,6E)-farnesyl diphosphate synthase OS	ispA	A0A4S5AZQ4	1.18949	0.0999566	-0.267146	-2.07589
ECOLI Iron-sulfur cluster insertion protein ErpA OS	erpA	A0A4V3YUJ7	0.873017	0.184592	-0.265708	-1.63091
ECOLI tRNA (N6-isopentenyl adenosine(37)-C2)-methylthiotransferase MiaB OS	miaB	A0A4S5B1T1	3.33677	0.00162025	-0.265508	-5.10522	+
ECOLI EF-P beta-lysylation protein EpmB OS	epmB	A0A4S5B0X1	0.158227	0.75383	-0.265256	-0.404078
ECOLI Two-component system response regulator PhoP OS	phoP	A0A4S5AR99	2.42541	0.00991822	-0.264579	-3.75468	+
ECOLI SCP2 domain-containing protein OS	FAZ83_04600	A0A4S4PPY6	0.223451	0.662944	-0.264078	-0.544861
ECOLI Polynucleotide adenylyltransferase PcnB OS	pcnB	A0A4S4YWN4	1.5349	0.0533724	-0.263417	-2.54363
ECOLI Transcription-repair coupling factor OS	FAZ83_19950	A0A4S5APP9	3.9668	0.000679245	-0.262567	-6.15265	+
ECOLI Succinate-semialdehyde dehydrogenase OS	FAZ83_13790	A0A4S5ATQ3	0.605506	0.319186	-0.261901	-1.22673
ECOLI 2-C-methyl-D-erythritol 2,4-cyclodiphosphate synthase OS	ispF	A0A4S5AVP1	0.244947	0.637739	-0.261533	-0.589006
ECOLI Pyruvate formate lyase 1-activating protein OS	pflA	A0A4S5AUJ2	1.74335	0.0360876	-0.261507	-2.82334	+
ECOLI UDP-N-acetylmuramoyl-tripeptide--D-alanyl-D-alanine ligase OS	murF	A0A4S5AXB1	1.57671	0.0499826	-0.261474	-2.59975	+
ECOLI Phospholipid-binding protein MlaC OS	mlaC	A0A4S5AZ87	0.163385	0.745746	-0.259544	-0.415628
ECOLI Re/Si-specific NAD(P)(+) transhydrogenase subunit beta OS	pntB	A0A4S5B423	0.983737	0.149971	-0.259465	-1.78947
ECOLI Transcriptional regulator OS	FAZ83_12655	A0A4S5ATX0	1.06513	0.127159	-0.259196	-1.90385
ECOLI 7-carboxy-7-deazaguanine synthase QueE OS	queE	A0A4S5ALM1	0.836134	0.198656	-0.258621	-1.57717
ECOLI GTP diphosphokinase OS	relA	A0A4S5AXI2	1.74588	0.0361572	-0.258503	-2.82673	+
ECOLI Tetratricopeptide repeat-containing protein OS	FAZ83_18770	A0A4S5AYF3	1.51237	0.0559258	-0.258465	-2.51337
ECOLI LysR family transcriptional regulator OS	FAZ83_01505	A0A4S5B553	0.732368	0.243935	-0.25807	-1.42293
ECOLI Glucans biosynthesis glucosyltransferase MdoH OS	mdoH	A0A4S5AXA3	1.08984	0.121692	-0.25667	-1.93828
ECOLI Trifunctional transcriptional regulator/proline dehydrogenase/L-glutamate gamma-semialdehyde dehydrogenase OS	putA	A0A4S5B145	1.34594	0.0764557	-0.254516	-2.28903
ECOLI Acetylornithine deacetylase OS	argE	A0A4S5ANZ4	0.51101	0.385833	-0.253969	-1.0734
ECOLI DTW domain-containing protein OS	FAZ83_08320	A0A4S4PM13	0.272247	0.604765	-0.252103	-0.643688
ECOLI Beta-N-acetylhexosaminidase OS	nagZ	A0A4S5AMI4	1.12699	0.1119	-0.248978	-1.98979
ECOLI UDP-N-acetylglucosamine 1-carboxyvinyltransferase OS	murA	A0A4S5AYW9	1.38844	0.0698433	-0.248923	-2.34649
ECOLI Tryptophan synthase alpha chain OS	trpA	A0A4S5AX12	0.794227	0.21584	-0.248615	-1.51545
ECOLI Response regulator transcription factor OS	FAZ83_00070	A0A4S5B0B4	0.240875	0.643152	-0.245492	-0.580721
ECOLI Formate dehydrogenase subunit beta OS	fdxH	A0A4S5AYK9	0.115145	0.813254	-0.245437	-0.304344
ECOLI Magnesium/cobalt transporter CorA OS	corA	A0A4S5AT59	0.987559	0.149389	-0.244494	-1.79488
ECOLI Acetolactate synthase OS	FAZ83_14390	A0A4V6S6X2	2.23544	0.013703	-0.243611	-3.49081	+
ECOLI Serine endoprotease DegS OS	FAZ83_04970	A0A4S5B7B6	0.312982	0.561925	-0.243238	-0.722692
ECOLI Phosphate response regulator transcription factor PhoB OS	phoB	A0A4V3YT18	1.20523	0.09747	-0.243188	-2.09748
ECOLI DUF1471 domain-containing protein OS	FAZ83_03295	A0A4S4P8P1	3.26129	0.00170732	-0.243165	-4.98678	+
ECOLI DNA polymerase III subunit beta OS	dnaN	A0A4S5B025	2.02705	0.0214362	-0.24301	-3.20596	+
ECOLI Exonuclease subunit SbcD OS	sbcD	A0A4S4P6H5	1.23237	0.0944746	-0.242627	-2.13461
ECOLI Glycine--tRNA ligase subunit alpha OS	glyQ	A0A4S5B336	1.19911	0.0982598	-0.241461	-2.08909
ECOLI LexA regulated protein OS	FAZ83_23660	A0A4S5ANJ4	0.645324	0.293716	-0.24075	-1.28936
ECOLI Glycine--tRNA ligase subunit beta OS	glyS	A0A4S4PS40	3.70446	0.00116129	-0.240519	-5.70301	+
ECOLI DEAD/DEAH family ATP-dependent RNA helicase OS	FAZ83_04625	A0A4V3YUU8	2.24162	0.0135733	-0.240471	-3.49932	+
ECOLI Lipid-A-disaccharide synthase OS	lpxB	A0A4S5B3J9	2.46782	0.00926154	-0.240247	-3.81424	+
ECOLI Nickel ABC transporter, nickel/metallophore periplasmic binding protein OS	nikA	A0A4S5B1F5	1.33894	0.0770466	-0.240096	-2.27955
ECOLI Glutamate 5-kinase OS	proB	A0A4V6S6Y4	1.23565	0.0938128	-0.239755	-2.1391
ECOLI 30S ribosomal protein S7 OS	rpsG	A0A4S5AV58	1.58643	0.0495154	-0.239364	-2.6128	+
ECOLI Nucleoside triphosphate pyrophosphatase YhdE OS	yhdE	A0A4S5B5J1	0.169912	0.736345	-0.23932	-0.430134
ECOLI FMN-dependent NADH-azoreductase OS	FAZ83_17985	A0A4S5AR28	0.933692	0.163802	-0.238943	-1.71828
ECOLI N-acetylmuramoyl-L-alanine amidase AmiA OS	amiA	A0A4V3YTH5	0.627554	0.304033	-0.236391	-1.26154
ECOLI Glycerol-3-phosphate 1-O-acyltransferase OS	FAZ83_09270	A0A4S5B0N2	1.76414	0.0353183	-0.236119	-2.85125	+
ECOLI Cell division protein YtfB OS	ytfB	A0A4S5ARS4	0.686004	0.269611	-0.235408	-1.35232
ECOLI Elongation factor P--(R)-beta-lysine ligase OS	epmA	A0A4V3YUG7	1.13326	0.110321	-0.235385	-1.99845
ECOLI Enhanced serine sensitivity protein SseB OS	sseB	A0A4S5AWS9	0.824861	0.202875	-0.234999	-1.56063
ECOLI Tellurite resistance TerB family protein OS	FAZ83_02055	A0A4S5B7M9	0.80409	0.211261	-0.234764	-1.53004
ECOLI Transcriptional regulator NanR OS	nanR	A0A4S4PQ58	0.931504	0.164324	-0.233925	-1.71515
ECOLI Cytoskeleton protein RodZ OS	rodZ	A0A4S5AWR5	1.37484	0.0721259	-0.233744	-2.32812
ECOLI Bifunctional tRNA (Adenosine(37)-C2)-methyltransferase TrmG/ribosomal RNA large subunit methyltransferase RlmN OS	trmG	A0A4S5B060	2.10416	0.0176951	-0.23337	-3.31089	+
ECOLI Uncharacterized protein OS	FAZ83_11650	A0A4S5B164	0.278792	0.599298	-0.233239	-0.656583
ECOLI Glutamine ABC transporter ATP-binding protein GlnQ OS	glnQ	A0A4S5AL55	1.46464	0.0614343	-0.231313	-2.4492
ECOLI Ribosome-associated protein YbcJ OS	ybcJ	A0A4S5B239	0.826662	0.202381	-0.230442	-1.56328
ECOLI Phosphate signaling complex protein PhoU OS	phoU	A0A4S5ATM5	0.974568	0.152899	-0.229716	-1.77648
ECOLI Replication initiation negative regulator SeqA OS	seqA	A0A4S5APM6	1.30282	0.0821869	-0.228697	-2.23057
ECOLI DeoR/GlpR transcriptional regulator OS	FAZ83_20090	A0A4S5AP96	0.293162	0.582054	-0.227756	-0.684618
ECOLI Bifunctional GTP diphosphokinase/guanosine-3,5-bis pyrophosphate 3-pyrophosphohydrolase OS	spoT	A0A4S4PF27	1.09958	0.119042	-0.227196	-1.95181
ECOLI GTPase OS	FAZ83_12930	A0A4S5AU12	0.520655	0.378459	-0.226479	-1.08938
ECOLI Thiosulfate sulfurtransferase YgaP OS	ygaP	A0A4S5AMZ4	1.17129	0.102967	-0.226296	-2.0509
ECOLI Peptide ABC transporter ATP-binding protein SapF OS	sapF	A0A4S5AXI5	2.55281	0.00811475	-0.225274	-3.9344	+
ECOLI Zinc transporter ZntB OS	zntB	A0A4S5ASG8	0.351459	0.5247	-0.224667	-0.794796
ECOLI NAD-dependent malic enzyme OS	FAZ83_14110	A0A4V3YU69	3.02099	0.00295745	-0.224652	-4.61846	+
ECOLI Vitamin B12 ABC transporter substrate-binding protein BtuF OS	btuF	A0A4S5AX30	0.607629	0.317422	-0.22456	-1.23009
ECOLI Protein translocase subunit SecF OS	secF	A0A4S5AMQ0	1.21632	0.0968	-0.223456	-2.11267
ECOLI KHG/KDPG aldolase OS	FAZ83_02035	A0A4V6S6Z6	2.02497	0.0214556	-0.223269	-3.20314	+
ECOLI 50S ribosomal protein L3 N(5)-glutamine methyltransferase OS	prmB	A0A4S5B0P4	0.439513	0.444769	-0.223063	-0.952114
ECOLI Lipoyl synthase OS	lipA	A0A4V3YUD8	1.36562	0.0733309	-0.222977	-2.31565
ECOLI Phosphatase OS	FAZ83_14725	A0A4S5AT65	1.0736	0.125755	-0.22224	-1.91566
ECOLI Large-conductance mechanosensitive channel protein MscL OS	mscL	A0A4S5AK13	0.754147	0.234113	-0.221708	-1.45571
ECOLI Serine--tRNA ligase OS	serS	A0A4S5AUC8	1.33957	0.0770054	-0.221615	-2.2804
ECOLI L-Ala-D/L-Glu epimerase OS	FAZ83_20275	A0A4S5ATX2	0.214391	0.675781	-0.2202	-0.525943
ECOLI Alpha/beta hydrolase OS	FAZ83_24170	A0A4S5ARG2	1.18571	0.100524	-0.219941	-2.07071
ECOLI 50S ribosomal protein L11 methyltransferase OS	prmA	A0A4S4PR81;CON__Q9N2I2	1.03161	0.136579	-0.218094	-1.85694
ECOLI Peptidylprolyl isomerase SurA OS	surA	A0A4S5B5P7	1.48283	0.0591855	-0.217976	-2.47366
ECOLI UTP--glucose-1-phosphate uridylyltransferase GalF OS	galF	A0A4S5AZE4	1.04794	0.131682	-0.217434	-1.87983
ECOLI Inorganic diphosphatase OS	FAZ83_15965	A0A4S5AVD4	0.534204	0.368991	-0.216768	-1.1117
ECOLI Phosphatidylglycerol--membrane-oligosaccharide glycerophosphotransferase OS	opgB	A0A4S4PLM0	1.89602	0.0277253	-0.215293	-3.0287	+
ECOLI DNA mismatch repair endonuclease MutL OS	mutL	A0A4S5AMG5	0.375624	0.50044	-0.215239	-0.838967
ECOLI Cell division topological specificity factor MinE OS	minE	A0A4V3YTX0	1.23612	0.0938618	-0.214115	-2.13974
ECOLI Endonuclease III OS	FAZ83_03145	A0A4V3YUY4	0.997324	0.145821	-0.214101	-1.80868
ECOLI Ribose ABC transporter substrate-binding protein RbsB OS	rbsB	A0A4S4P3I1	0.986185	0.149309	-0.21353	-1.79294
ECOLI Exopolyphosphatase OS	ppx	A0A4S5AX08	0.831064	0.200098	-0.21294	-1.56974
ECOLI Class II fumarate hydratase OS	fumC	A0A4S5AZV0;A0A4S5ATM6	0.149996	0.766874	-0.212821	-0.385484
ECOLI Cell division protein FtsA OS	ftsA	A0A4S5AXK7	1.56264	0.0515844	-0.212749	-2.58088
ECOLI Uncharacterized protein OS	FAZ83_01380	A0A4S5B7B1	0.790081	0.217599	-0.212312	-1.5093
ECOLI ATP-dependent RNA helicase HrpA OS	hrpA	A0A4S5ARD4	1.30241	0.0820933	-0.212238	-2.23002
ECOLI Xanthine phosphoribosyltransferase OS	FAZ83_08455	A0A4S5B2R0	1.17029	0.103029	-0.211215	-2.04951
ECOLI Menaquinone-dependent protoporphyrinogen IX dehydrogenase OS	hemG	A0A4S5AZK6	0.934272	0.163985	-0.210714	-1.71911
ECOLI NADH-quinone oxidoreductase subunit NuoG OS	nuoG	A0A4S5B8V2	1.42211	0.0664154	-0.210641	-2.39191
ECOLI Biopolymer transporter ExbB OS	FAZ83_03890	A0A4V3YUP5	0.880372	0.182649	-0.210613	-1.64157
ECOLI GTP-binding protein OS	FAZ83_01420	A0A4S5B934	0.653817	0.288725	-0.210035	-1.30259
ECOLI Biosynthetic arginine decarboxylase OS	speA	A0A4S5AYA7	2.31768	0.0118587	-0.209792	-3.60448	+
ECOLI Protein translocase subunit SecD OS	secD	A0A4S5AH86	2.13018	0.0169655	-0.209608	-3.34641	+
ECOLI Bifunctional demethylmenaquinone methyltransferase/2-methoxy-6-polyprenyl-1,4-benzoquinol methylase UbiE OS	ubiE	A0A4S5AXM8	1.08303	0.123501	-0.208686	-1.9288
ECOLI UDP-3-O-acyl-N-acetylglucosamine deacetylase OS	lpxC	A0A4S5AXA0	0.957931	0.157802	-0.208221	-1.75285
ECOLI Inorganic triphosphatase OS	FAZ83_04115	A0A4S5AYI1	0.328646	0.546192	-0.206588	-0.752322
ECOLI Aminodeoxychorismate lyase OS	pabC	A0A4S5AI60	0.355148	0.52105	-0.206395	-0.801592
ECOLI Glutathionylspermidine synthase family protein OS	FAZ83_04035	A0A4S5B3F9	1.77337	0.0345592	-0.206333	-2.86365	+
ECOLI Threonine synthase OS	thrC	A0A4S5AXI0	0.945812	0.160912	-0.206022	-1.73559
ECOLI 50S ribosomal protein L30 OS	rpmD	A0A4S4NX77	0.428548	0.453633	-0.20385	-0.933039
ECOLI FKBP-type peptidyl-prolyl cis-trans isomerase OS	fkpB	A0A4S5B1P7	0.662022	0.283467	-0.202492	-1.31533
ECOLI Leucine-responsive transcriptional regulator Lrp OS	lrp	A0A4S5AUK2	0.951922	0.15946	-0.20081	-1.7443
ECOLI tRNA uridine-5-carboxymethylaminomethyl(34) synthesis enzyme MnmG OS	mnmG	A0A4S5ATT8	1.78502	0.0337259	-0.2003	-2.87931	+
ECOLI RNase adapter RapZ OS	rapZ	A0A4V3YUQ8	1.21256	0.0973013	-0.200084	-2.10752
ECOLI Bifunctional UDP-4-amino-4-deoxy-L-arabinose formyltransferase/UDP-glucuronic acid oxidase ArnA OS	arnA	A0A4S5B0R4	1.01842	0.139837	-0.199694	-1.83842
ECOLI Slp family lipoprotein YeaY OS	yeaY	A0A4S5B2N7	0.754429	0.234124	-0.198375	-1.45613
ECOLI Sensor histidine kinase OS	FAZ83_00075	A0A4S5B537	0.250736	0.630944	-0.197868	-0.600727
ECOLI RNA chaperone ProQ OS	proQ	A0A4S4P874	1.06717	0.127449	-0.19778	-1.9067
ECOLI TyrR family transcriptional regulator OS	FAZ83_20265	A0A4S4YHF6	0.874229	0.184467	-0.197734	-1.63267
ECOLI Cystathionine gamma-synthase OS	metB	A0A4S4PA56	0.745098	0.237941	-0.197208	-1.44212
ECOLI Lipopolysaccharide heptosyltransferase RfaC OS	rfaC	A0A4S5ASM6	1.30205	0.0820483	-0.196088	-2.22953
ECOLI DeoR/GlpR transcriptional regulator OS	FAZ83_16260	A0A4S5AWP6	1.14006	0.109141	-0.194908	-2.00785
ECOLI SecY-interacting protein OS	FAZ83_05240	A0A4S5B1V2	0.145659	0.772472	-0.194889	-0.375601
ECOLI Oxidoreductase OS	FAZ83_05055	A0A4S5B388	1.01324	0.141034	-0.194368	-1.83112
ECOLI Glucose/quinate/shikimate family membrane-bound PQQ-dependent dehydrogenase OS	FAZ83_06805	A0A4S4PRT4	1.8129	0.0327034	-0.194156	-2.91678	+
ECOLI MltA-interacting protein OS	FAZ83_02390	A0A4S5AZS8	0.914491	0.169718	-0.193795	-1.69076
ECOLI DNA-directed RNA polymerase subunit omega OS	rpoZ	A0A4S5AUM4	1.19126	0.0999439	-0.193713	-2.07832
ECOLI Pyruvate dehydrogenase complex transcriptional repressor PdhR OS	pdhR	A0A4S5B1I3	1.33668	0.0772643	-0.193002	-2.2765
ECOLI AMP nucleosidase OS	amn	A0A4S5AW20	0.779387	0.222557	-0.192524	-1.49342
ECOLI G/U mismatch-specific DNA glycosylase OS	FAZ83_04185	A0A4S5B528	0.142619	0.776914	-0.192362	-0.36864
ECOLI YggU family protein OS	FAZ83_06160	A0A4S5B2X3	0.860286	0.189916	-0.192301	-1.61242
ECOLI ABC transporter ATP-binding protein OS	FAZ83_12205	A0A4S5AYR9	1.41993	0.0668637	-0.189534	-2.38897
ECOLI 2-oxoglutaramate amidase OS	yafV	A0A4S5B0I9	0.237867	0.646056	-0.189025	-0.574578
ECOLI 16S rRNA (Cytosine(1407)-C(5))-methyltransferase RsmF OS	rsmF	A0A4S5B7N8	0.817339	0.206107	-0.188128	-1.54958
ECOLI Purine nucleoside phosphoramidase OS	hinT	A0A4S5ANU8	0.843156	0.19672	-0.187509	-1.58744
ECOLI Translation initiation factor IF-1 OS	infA	A0A4S5AXU2	0.415578	0.46282	-0.186894	-0.910302
ECOLI Lipoprotein OS	FAZ83_14865	A0A4S5B180	0.877447	0.183532	-0.186107	-1.63733
ECOLI Ribosome-dependent GTPase TypA OS	typA	A0A4S5AMT8	0.961111	0.157069	-0.185621	-1.75737
ECOLI 4-hydroxy-tetrahydrodipicolinate reductase OS	dapB	A0A4S5AXR0	1.00034	0.144891	-0.185348	-1.81293
ECOLI 5-oxoprolinase subunit PxpC OS	pxpC	A0A4V6S6W4	0.630584	0.302218	-0.184094	-1.2663
ECOLI Ribosome hibernation promoting factor OS	FAZ83_04835	A0A4S5AYY6	0.519493	0.378911	-0.182522	-1.08746
ECOLI RNA polymerase factor sigma-54 OS	rpoN	A0A4S5AZ95	1.2476	0.0918136	-0.181951	-2.15541
ECOLI Translation initiation factor IF-2 OS	infB	A0A4S5B5B8	0.770416	0.226061	-0.181769	-1.48005
ECOLI NADP(H)-dependent aldo-keto reductase OS	FAZ83_05485	A0A4S5AXP7	0.961324	0.157171	-0.179969	-1.75768
ECOLI Hexitol phosphatase HxpB OS	hxpB	A0A4S5B4G9	0.700075	0.262557	-0.178857	-1.37387
ECOLI Ribonucleotide monophosphatase NagD OS	nagD	A0A4S5AYM6	1.00555	0.144	-0.178587	-1.82029
ECOLI Lipoprotein NlpI OS	nlpI	A0A4S4NWS3	1.16112	0.10498	-0.17839	-2.03689
ECOLI Gamma-glutamylcyclotransferase OS	FAZ83_15950	A0A4V3YU20	0.419911	0.459986	-0.176841	-0.91792
ECOLI Uncharacterized protein OS	FAZ83_24290	A0A4S5ANA8	0.112904	0.817245	-0.176505	-0.298984
ECOLI Transcription termination/antitermination protein NusA OS	nusA	A0A4S4PRF4	1.71551	0.0382404	-0.176338	-2.78597	+
ECOLI Fe-S cluster assembly transcriptional regulator IscR OS	iscR	A0A4S5AX62	0.537163	0.36698	-0.176232	-1.11656
ECOLI 2-succinyl-5-enolpyruvyl-6-hydroxy-3-cyclohexene-1-carboxylic-acid synthase OS	menD	A0A4S5B0Q5	1.05314	0.130243	-0.175422	-1.8871
ECOLI Triose-phosphate isomerase OS	tpiA	A0A4S5AQL4	0.316812	0.557824	-0.174947	-0.729972
ECOLI Bifunctional aspartate kinase/homoserine dehydrogenase II OS	FAZ83_20520	A0A4S4PAB0	0.733278	0.244175	-0.174553	-1.4243
ECOLI Mannitol dehydrogenase family protein OS	FAZ83_01425	A0A4S4PTR6	0.139681	0.781938	-0.173875	-0.361886
ECOLI Acyl-ACP--UDP-N-acetylglucosamine O-acyltransferase OS	lpxA	A0A4S5AXD9	0.748896	0.236066	-0.173553	-1.44783
ECOLI Phosphotransferase RcsD OS	rcsD	A0A4S4PTN1	0.130027	0.793576	-0.173443	-0.339489
ECOLI Fatty acid metabolism transcriptional regulator FadR OS	fadR	A0A4S5AQT9	0.465494	0.423293	-0.173316	-0.996782
ECOLI Ribulose-phosphate 3-epimerase OS	FAZ83_11120	A0A4S4NYF6	1.36984	0.0728103	-0.172023	-2.32136
ECOLI Accessory factor UbiK family protein OS	FAZ83_04055	A0A4S5B1S5	0.452107	0.436004	-0.171665	-0.973855
ECOLI Shikimate dehydrogenase OS	aroE	A0A4S5AP82	0.195927	0.701652	-0.171539	-0.486787
ECOLI Transcriptional regulator BolA OS	bolA	A0A4S5ART0	0.33401	0.540883	-0.171148	-0.762381
ECOLI Pyridoxal phosphatase OS	FAZ83_21160	A0A4V3YTQ6	1.44838	0.0631624	-0.171002	-2.4273
ECOLI Esterase YqiA OS	yqiA	A0A4S5B1R6	0.103657	0.83097	-0.169795	-0.27667
ECOLI Phosphate regulon sensor histidine kinase PhoR OS	phoR	A0A4S5ALR1	0.170944	0.734604	-0.169549	-0.432416
ECOLI Chromosomal replication initiator protein DnaA OS	dnaA	A0A4S5AU15	0.949587	0.160259	-0.168646	-1.74097
ECOLI Uncharacterized protein OS	FAZ83_18980	A0A4S5AQ72	0.402503	0.475922	-0.168303	-0.887177
ECOLI Phosphoenolpyruvate--protein phosphotransferase OS	ptsP	A0A4S5B2K7	0.891376	0.179178	-0.166996	-1.65747
ECOLI TetR family copper-responsive transcriptional repressor ComR OS	comR	A0A4S5AJG9	0.215008	0.674983	-0.166556	-0.527238
ECOLI Transcriptional regulator SlyA OS	slyA	A0A4S4PUH7	0.691013	0.267626	-0.166238	-1.36
ECOLI Peptide chain release factor 3 OS	prfC	A0A4S4PMT8	1.04915	0.131475	-0.1655	-1.88152
ECOLI Polyribonucleotide nucleotidyltransferase OS	pnp	A0A4S5AYS9	2.29556	0.0122768	-0.165021	-3.57383	+
ECOLI Fructokinase OS	FAZ83_09120	A0A4S5B0U8	0.941806	0.162386	-0.164687	-1.72987
ECOLI Two-component system response regulator NarL OS	narL	A0A4S5ARW8	1.20891	0.0968987	-0.164397	-2.10253
ECOLI Nicotinate phosphoribosyltransferase OS	pncB	A0A4S5AZ69	0.74269	0.238794	-0.164138	-1.43849
ECOLI Endolytic murein transglycosylase OS	yceG	A0A4S5AMH5	0.537548	0.367283	-0.163971	-1.11719
ECOLI Acyl-CoA thioesterase II OS	tesB	A0A4S5ARG5	0.694701	0.265836	-0.163941	-1.36565
ECOLI PadR family transcriptional regulator OS	FAZ83_04205	A0A4S5B3J3	1.02697	0.137621	-0.163392	-1.85043
ECOLI S-formylglutathione hydrolase OS	fghA	A0A4S4PSQ7	0.108064	0.825584	-0.163366	-0.287343
ECOLI Uracil-DNA glycosylase OS	FAZ83_08305	A0A4S5AWV1	0.625095	0.305886	-0.163204	-1.25767
ECOLI Phosphoethanolamine transferase EptA OS	eptA	A0A4S5B2H6	0.810633	0.208697	-0.159497	-1.5397
ECOLI Metalloprotease TldD OS	tldD	A0A4S5B2A5	1.70643	0.038969	-0.159175	-2.77377	+
ECOLI CDP-diacylglycerol diphosphatase OS	FAZ83_18665	A0A4S5AQX9	0.187662	0.713603	-0.158872	-0.468983
ECOLI NADH-quinone oxidoreductase subunit NuoF OS	nuoF	A0A4S5B3Z9	0.75656	0.233614	-0.1588	-1.45933
ECOLI 23S rRNA (Cytosine(1962)-C(5))-methyltransferase RlmI OS	rlmI	A0A4S4PLS9	1.02757	0.137568	-0.158439	-1.85127
ECOLI C-lysozyme inhibitor OS	FAZ83_08375	A0A4S5AW61	0.51058	0.38582	-0.158301	-1.07268
ECOLI NADH-quinone oxidoreductase subunit L OS	nuoL	A0A4S5B5H6	0.391083	0.485014	-0.158267	-0.866808
ECOLI L,D-transpeptidase OS	ldtB	A0A4S5AX54	1.46296	0.0615159	-0.157151	-2.44693
ECOLI tRNA pseudouridine(55) synthase TruB OS	truB	A0A4S4PQA8	1.15671	0.105285	-0.156748	-2.03082
ECOLI Penicillin-binding protein activator LpoB OS	lpoB	A0A4S5ANK5	0.877998	0.183672	-0.156625	-1.63813
ECOLI 3-deoxy-7-phosphoheptulonate synthase AroG OS	aroG	A0A4S5ANK9	1.21738	0.096769	-0.156238	-2.11411
ECOLI Two-component system response regulator BasR OS	basR	A0A4S4NTB5	1.18681	0.100383	-0.155855	-2.07222
ECOLI Glyceraldehyde-3-phosphate dehydrogenase OS	gapA	A0A4V3YUT5;A0A4S5AVI8	0.80894	0.209435	-0.155781	-1.5372
ECOLI F0F1 ATP synthase subunit gamma OS	atpG	A0A4S4NTY5	1.52864	0.0539875	-0.155538	-2.53522
ECOLI ADP compounds hydrolase NudE OS	nudE	A0A4S5AV11	1.13979	0.109074	-0.15456	-2.00748
ECOLI D-sedoheptulose 7-phosphate isomerase OS	lpcA	A0A4S5B4J8	0.709381	0.25733	-0.154421	-1.38807
ECOLI Rhodanese-related sulfurtransferase OS	FAZ83_14825	A0A4S5AZ71	0.446151	0.439078	-0.154383	-0.963594
ECOLI Phosphoglycerate kinase OS	FAZ83_06040	A0A4S5AY99	1.18953	0.100106	-0.153978	-2.07595
ECOLI Leucyl aminopeptidase OS	pepA	A0A4S5AYH7	0.543623	0.364519	-0.153784	-1.12713
ECOLI Outer membrane lipoprotein SlyB OS	slyB	A0A4S5B329	0.310519	0.565086	-0.152967	-0.717996
ECOLI LPS assembly lipoprotein LptE OS	lptE	A0A4S5AVD3	0.671997	0.277533	-0.15281	-1.33075
ECOLI Bifunctional phosphopantothenoylcysteine decarboxylase/phosphopantothenate--cysteine ligase CoaBC OS	coaBC	A0A4S5ATF9	0.94044	0.16259	-0.152551	-1.72792
ECOLI Voltage-gated potassium channel protein OS	FAZ83_20945	A0A4S5ANP6	0.402087	0.476142	-0.152246	-0.886439
ECOLI Multidrug efflux RND transporter permease subunit OS	FAZ83_16890	A0A4S5AZV3	0.72808	0.245764	-0.151277	-1.41644
ECOLI LysR family transcriptional regulator ArgP OS	FAZ83_05990	A0A4S5AY90	1.60275	0.0478933	-0.151147	-2.6347	+
ECOLI 23S rRNA (Pseudouridine(1915)-N(3))-methyltransferase RlmH OS	rlmH	A0A4S5AVD9	0.928855	0.165024	-0.150331	-1.71136
ECOLI UDP-3-O-(3-hydroxymyristoyl)glucosamine N-acyltransferase OS	lpxD	A0A4S4PRY2	0.688978	0.268407	-0.150126	-1.35689
ECOLI ABC transporter ATP-binding protein OS	FAZ83_11265	A0A4S5B3L6	1.17948	0.101466	-0.149883	-2.06216
ECOLI HTH-type transcriptional repressor NsrR OS	FAZ83_21500	A0A4V3YTM2	0.780457	0.222161	-0.149516	-1.49501
ECOLI Outer membrane assembly protein AsmA OS	asmA	A0A4S5B046	1.26846	0.0882712	-0.149253	-2.18385
ECOLI Beta-lactamase regulator AmpE OS	ampE	A0A4S5AX55	0.279484	0.598653	-0.148777	-0.657942
ECOLI tRNA pseudouridine(65) synthase TruC OS	truC	A0A4S5B2H4	0.134365	0.787402	-0.148145	-0.349591
ECOLI NAD-dependent DNA ligase LigA OS	ligA	A0A4V3YTH1	1.21388	0.0969631	-0.14746	-2.10933
ECOLI Chromosome partition protein MukE OS	mukE	A0A4S5AUQ4	1.1464	0.10797	-0.147189	-2.0166
ECOLI Isochorismate synthase MenF OS	menF	A0A4S5B0U6	0.445264	0.439711	-0.146981	-0.962063
ECOLI Esterase-like activity of phytase family protein OS	FAZ83_25140	A0A4S5AFV6	0.477203	0.413704	-0.146473	-1.01668
ECOLI Cell division protein ZipA OS	zipA	A0A4S5AQP4	0.41224	0.466058	-0.146438	-0.904418
ECOLI tRNA guanosine(34) transglycosylase Tgt OS	tgt	A0A4S5AQG9	0.834784	0.198852	-0.146045	-1.57519
ECOLI Isoprenoid biosynthesis glyoxalase ElbB OS	elbB	A0A4S5B797	0.647162	0.292379	-0.14442	-1.29223
ECOLI Carboxy terminal-processing peptidase OS	FAZ83_02135	A0A4S5B472	2.00686	0.0221637	-0.143905	-3.17857	+
ECOLI 23S rRNA pseudouridine(955/2504/2580) synthase RluC OS	rluC	A0A4S5AXT6	0.447773	0.439481	-0.142427	-0.966392
ECOLI Septum site-determining protein MinD OS	minD	A0A4S5AVE1	1.27603	0.086971	-0.142361	-2.19415
ECOLI Single-stranded-DNA-specific exonuclease RecJ OS	recJ	A0A4S5AXW6	0.559013	0.352789	-0.142021	-1.15217
ECOLI UDP-N-acetylmuramate:L-alanyl-gamma-D-glutamyl-meso-diaminopimelate ligase OS	mpl	A0A4S5AWY0	0.584025	0.333704	-0.141868	-1.19248
ECOLI Aminoacyl-tRNA hydrolase OS	FAZ83_18820	A0A4S5AYF9	0.600047	0.322118	-0.141807	-1.21806
ECOLI 30S ribosomal protein S12 methylthiotransferase accessory protein YcaO OS	FAZ83_12425	A0A4S4XTG8	1.02281	0.138643	-0.140834	-1.84458
ECOLI Spermidine/putrescine ABC transporter permease PotC OS	potC	A0A4S5APP1	0.264127	0.614461	-0.1399	-0.627578
ECOLI Outer membrane protein assembly factor BamD OS	bamD	A0A4S5AHC9	1.14525	0.108209	-0.139152	-2.01502
ECOLI Leucine--tRNA ligase OS	leuS	A0A4S5AVN3	1.562	0.0514569	-0.136648	-2.58001
ECOLI DNA-directed RNA polymerase subunit beta OS	rpoC	A0A4S5ARC0	1.99951	0.0224257	-0.136262	-3.16861	+
ECOLI HTH-type transcriptional regulator UlaR OS	ulaR	A0A4S5ARA1	0.38694	0.489321	-0.135832	-0.859377
ECOLI Fe-S cluster assembly protein SufD OS	sufD	A0A4S5B806	0.248816	0.632888	-0.135802	-0.596848
ECOLI 16S rRNA (Cytosine(967)-C(5))-methyltransferase RsmB OS	rsmB	A0A4S4YBI7	0.537444	0.367029	-0.135562	-1.11702
ECOLI Adenosine deaminase OS	FAZ83_03200	A0A4V3YUU9	0.838944	0.197499	-0.134689	-1.58128
ECOLI Pyridoxine 5-phosphate synthase OS	pdxJ	A0A4S5AWW4	0.396222	0.480966	-0.133393	-0.875994
ECOLI Cytidine deaminase OS	cdd	A0A4S5B0X2	0.934648	0.164143	-0.132558	-1.71964
ECOLI Lon protease OS	FAZ83_16775	A0A4S5ARF6	0.928825	0.164821	-0.132089	-1.71131
ECOLI Metalloprotease PmbA OS	pmbA	A0A4S5AWJ8	0.568603	0.345371	-0.131747	-1.16768
ECOLI DNA-binding transcriptional regulator KdgR OS	kdgR	A0A4S5AZB8	0.777823	0.222832	-0.131487	-1.49109
ECOLI Pantoate--beta-alanine ligase OS	panC	A0A4V3YUK0	0.558987	0.352474	-0.131451	-1.15213
ECOLI Helix-turn-helix domain-containing protein OS	FAZ83_15545	A0A4S5ASN2	0.136413	0.785922	-0.130786	-0.354336
ECOLI Phosphatase NudJ OS	nudJ	A0A4S4P3L5	0.596677	0.323782	-0.130562	-1.21269
ECOLI Uroporphyrinogen-III C-methyltransferase OS	hemX	A0A4V3YU55	0.766328	0.228031	-0.129892	-1.47394
ECOLI Putative acyl-CoA thioester hydrolase OS	FAZ83_21130	A0A4S5AWW0	1.32429	0.0792862	-0.129535	-2.2597
ECOLI Galactokinase OS	galK	A0A4S5ATS0	0.884546	0.181066	-0.129313	-1.64761
ECOLI Posphoenolpyruvate synthetase regulatory kinase/phosphorylase PpsR OS	ppsR	A0A4S5AZM4	0.541592	0.365142	-0.129112	-1.12381
ECOLI Glutamine--tRNA ligase OS	glnS	A0A4S4NWW5	0.987403	0.149253	-0.127537	-1.79466
ECOLI DUF2501 domain-containing protein OS	FAZ83_12985	A0A4S5AXE7	0.416512	0.462475	-0.127413	-0.911946
ECOLI Alpha/beta hydrolase OS	FAZ83_20295	A0A4S5AXG2	0.131518	0.790927	-0.126884	-0.342966
ECOLI Membrane integrity-associated transporter subunit PqiC OS	pqiC	A0A4S5AUE3	0.527844	0.373617	-0.126233	-1.10125
ECOLI 4-(Cytidine 5-diphospho)-2-C-methyl-D-erythritol kinase OS	ispE	A0A4V3YTX1	0.63073	0.302437	-0.125633	-1.26653
ECOLI Sigma-54-dependent response regulator transcription factor ZraR OS	zraR	A0A4S4P576	0.0978232	0.838039	-0.124947	-0.262426
ECOLI Porphyrinogen peroxidase OS	yfeX	A0A4S5ASF1	0.452952	0.435375	-0.124533	-0.975309
ECOLI 3-phosphoshikimate 1-carboxyvinyltransferase OS	aroA	A0A4S4PM55	0.716486	0.252981	-0.124088	-1.39887
ECOLI Spermidine/putrescine ABC transporter substrate-binding protein PotF OS	potF	A0A4S5ASL0	0.212456	0.677747	-0.123061	-0.521878
ECOLI Cell division protein FtsX OS	ftsX	A0A4S4PES9	0.344259	0.531479	-0.122966	-0.781475
ECOLI NADP-dependent oxaloacetate-decarboxylating malate dehydrogenase OS	FAZ83_22680	A0A4S5ALE7	0.732353	0.24367	-0.121944	-1.4229
ECOLI Shikimate kinase AroK OS	aroK	A0A4S5AV71	1.14088	0.109077	-0.121605	-2.00899
ECOLI Ribosome recycling factor OS	FAZ83_06575	A0A4S5B3K5	0.534653	0.368938	-0.12141	-1.11244
ECOLI Protein deglycase YajL OS	yajL	A0A4S5AS23	0.587526	0.331747	-0.12136	-1.19809
ECOLI YebC/PmpR family DNA-binding transcriptional regulator OS	FAZ83_01960	A0A4S5B5S2	0.287958	0.587753	-0.121298	-0.674509
ECOLI NADP-specific glutamate dehydrogenase OS	FAZ83_02490	A0A4S5AZT8	0.387393	0.489229	-0.121286	-0.86019
ECOLI Lipoprotein-releasing ABC transporter ATP-binding protein LolD OS	lolD	A0A4S5APQ2	0.787031	0.218372	-0.120543	-1.50478
ECOLI Phosphatidylserine decarboxylase OS	psd	A0A4S5AZG3	0.835485	0.198728	-0.12043	-1.57621
ECOLI Homoserine O-succinyltransferase OS	metA	A0A4S5AHX9	0.302228	0.572751	-0.120339	-0.702117
ECOLI N-acetylneuraminate lyase OS	nanA	A0A4S5B286	0.324984	0.549275	-0.119473	-0.74543
ECOLI Amidophosphoribosyltransferase OS	purF	A0A4S5B0I7	0.5981	0.323184	-0.119211	-1.21496
ECOLI Glutamate-5-semialdehyde dehydrogenase OS	proA	A0A4S5B0K8	0.542983	0.364453	-0.117913	-1.12608
ECOLI Bifunctional UDP-sugar hydrolase/5-nucleotidase OS	FAZ83_19525	A0A4S5APX8	0.340469	0.534187	-0.117488	-0.774432
ECOLI DUF1190 family protein OS	FAZ83_04030	A0A4S5AYI5	0.0451568	0.927792	-0.116484	-0.127275
ECOLI GTPase Era OS	era	A0A4V3YUJ0	0.384705	0.49193	-0.115009	-0.855359
ECOLI Glutaminase 2 OS	FAZ83_13795	A0A4S5ATH7	0.0942058	0.842666	-0.114618	-0.253527
ECOLI DNA helicase IV OS	helD	A0A4S5AUD5	0.263646	0.613807	-0.114161	-0.626621
ECOLI Beta-glucosidase BglX OS	bglX	A0A4S5B0Y1	0.707835	0.258013	-0.113977	-1.38571
ECOLI UDP-4-amino-4-deoxy-L-arabinose aminotransferase OS	arnB	A0A4V3YUW9	0.815696	0.206588	-0.113951	-1.54716
ECOLI Magnesium-translocating P-type ATPase OS	mgtA	A0A4V3YU24	0.174664	0.730363	-0.113647	-0.440619
ECOLI 3-phosphoserine/phosphohydroxythreonine transaminase OS	serC	A0A4S4PM63	1.87114	0.02925	-0.112259	-2.99517	+
ECOLI 1,4-dihydroxy-2-naphthoyl-CoA synthase OS	menB	A0A4V3YUX3	0.541953	0.365139	-0.111965	-1.1244
ECOLI Lipopolysaccharide core heptose(II) kinase RfaY OS	rfaY	A0A4S4PF00	0.694347	0.265838	-0.111885	-1.36511
ECOLI Flavodoxin-dependent (E)-4-hydroxy-3-methylbut-2-enyl-diphosphate synthase OS	ispG	A0A4S5B143	0.692326	0.267007	-0.110783	-1.36202
ECOLI DNA polymerase III subunit alpha OS	dnaE	A0A4S5B5E8	0.540926	0.365443	-0.110063	-1.12272
ECOLI Asparagine synthase B OS	FAZ83_09900	A0A4S5B3N3	0.600391	0.322164	-0.109676	-1.2186
ECOLI ADP-heptose--LPS heptosyltransferase RfaF OS	rfaF	A0A4S5ANL9	0.537881	0.367347	-0.109426	-1.11773
ECOLI 16S rRNA (Cytosine(1402)-N(4))-methyltransferase RsmH OS	rsmH	A0A4S5B276	0.399975	0.477914	-0.109009	-0.882683
ECOLI Thymidine kinase OS	FAZ83_20890	A0A4S4P9A4	0.472739	0.416761	-0.108826	-1.00911
ECOLI PTS glucose transporter subunit IIA OS	FAZ83_23035	A0A4S4P1D9	0.690098	0.267792	-0.108753	-1.3586
ECOLI Protoheme IX biogenesis protein HemY OS	hemY	A0A4S5AXY9	0.452084	0.435658	-0.108704	-0.973816
ECOLI Aminopeptidase N OS	pepN	A0A4S5AUG4	1.46299	0.0616382	-0.107573	-2.44697
ECOLI Xaa-Pro aminopeptidase OS	pepP	A0A4V3YUM6	0.64852	0.292215	-0.106919	-1.29435
ECOLI Serine/threonine protein kinase OS	FAZ83_25515	A0A4S5ADW4	0.357491	0.518448	-0.10671	-0.805898
ECOLI FAD-dependent 2-octaprenylphenol hydroxylase OS	ubiI	A0A4S5AXX2	0.447122	0.439447	-0.106585	-0.96527
ECOLI Thioredoxin TrxA OS	trxA	A0A4S5AWA5	0.469124	0.419389	-0.105191	-1.00297
ECOLI Methionine ABC transporter substrate-binding lipoprotein MetQ OS	metQ	A0A4V3YUJ3	0.521186	0.378689	-0.105161	-1.09026
ECOLI Fe-S protein assembly chaperone HscA OS	hscA	A0A4S5AWS3	0.816159	0.206503	-0.104542	-1.54784
ECOLI Gfo/Idh/MocA family oxidoreductase OS	FAZ83_04275	A0A4S5AYK8	0.219876	0.667391	-0.104176	-0.537419
ECOLI Trk system potassium transporter TrkA OS	trkA	A0A4S5AQB5	0.511825	0.385217	-0.103978	-1.07475
ECOLI Ribonuclease R OS	FAZ83_21505	A0A4S5ASC2	0.58399	0.333427	-0.103722	-1.19243
ECOLI Cyclopropane fatty acyl phospholipid synthase OS	FAZ83_03000	A0A4S5AZQ9	0.579637	0.337193	-0.102955	-1.18544
ECOLI 3-deoxy-manno-octulosonate-8-phosphatase KdsC OS	kdsC	A0A4S5B269	0.291953	0.583008	-0.102764	-0.682273
ECOLI DUF21 domain-containing protein OS	FAZ83_22155	A0A4S5ARD9	0.631034	0.302859	-0.10095	-1.26701
ECOLI Flavodoxin OS	FAZ83_05225	A0A4S5AXJ6	0.496094	0.397491	-0.100652	-1.04851
ECOLI Aromatic amino acid transaminase OS	FAZ83_09330	A0A4S5B056	0.469517	0.419309	-0.0990219	-1.00364
ECOLI Potassium/proton antiporter OS	FAZ83_18915	A0A4S5AQ68	0.218731	0.668917	-0.0982847	-0.535027
ECOLI HTH-type transcriptional regulator CysB OS	cysB	A0A4S5AVN0	0.551073	0.357956	-0.0977666	-1.13928
ECOLI DNA-directed RNA polymerase subunit beta OS	rpoB	A0A4S4NK82	1.6464	0.0444084	-0.0972627	-2.69325	+
ECOLI 50S ribosomal protein L2 OS	rplB	A0A4S5AQM6	0.463263	0.42541	-0.0971928	-0.992974
ECOLI Glutamyl-tRNA reductase OS	hemA	A0A4S5AQD4	0.343213	0.532186	-0.0970933	-0.779533
ECOLI A/G-specific adenine glycosylase OS	mutY	A0A4S5AYC6	0.190019	0.709409	-0.0966654	-0.474077
ECOLI Sugar/pyridoxal phosphate phosphatase YigL OS	yigL	A0A4S5AXL8	0.0474254	0.924451	-0.0957054	-0.133365
ECOLI Murein transglycosylase OS	sltY	A0A4S4NVX2	0.0992516	0.836179	-0.0956338	-0.265926
ECOLI (2E,6E)-farnesyl-diphosphate-specific ditrans,polycis-undecaprenyl-diphosphate synthase OS	ispU	A0A4S5B5F7	0.368157	0.507232	-0.0954609	-0.825405
ECOLI Membrane protein insertase YidC OS	yidC	A0A4S5AY67	0.623134	0.307269	-0.0951888	-1.25459
ECOLI Ribonuclease E OS	FAZ83_14980	A0A4S5ATA0	0.929293	0.16502	-0.0940997	-1.71198
ECOLI Low-specificity L-threonine aldolase OS	ltaE	A0A4S4PLW9	0.277835	0.600452	-0.0939404	-0.654703
ECOLI Glutathione peroxidase OS	FAZ83_02750	A0A4S5AZN2	0.343652	0.531887	-0.0936982	-0.780349
ECOLI Undecaprenyldiphospho-muramoylpentapeptide beta-N-acetylglucosaminyltransferase OS	murG	A0A4S5B1J6	1.01584	0.140315	-0.0935027	-1.83479
ECOLI Formate dehydrogenase-N subunit alpha OS	fdnG	A0A4S5AQ91	0.553441	0.356596	-0.093235	-1.14313
ECOLI Valine--tRNA ligase OS	valS	A0A4S5B098	0.981549	0.150531	-0.093188	-1.78638
ECOLI 23S rRNA (Cytidine(2498)-2-O)-methyltransferase RlmM OS	rlmM	A0A4S4P047	0.263246	0.613976	-0.0924406	-0.625823
ECOLI Serine endoprotease DegQ OS	degQ	A0A4S4NZ91	0.305952	0.569528	-0.0923093	-0.709263
ECOLI Hydroxyacylglutathione hydrolase GloC OS	gloC	A0A4S5AXQ8	0.269833	0.607192	-0.0918751	-0.638912
ECOLI Small ribosomal subunit biogenesis GTPase RsgA OS	rsgA	A0A4S4NYW7	0.399831	0.477733	-0.0917021	-0.882425
ECOLI Peptidylprolyl isomerase B OS	ppiB	A0A4S5B0H0	0.0765607	0.872505	-0.0908972	-0.209352
ECOLI 6-carboxytetrahydropterin synthase QueD OS	queD	A0A4S5AVQ6	0.0984082	0.837204	-0.0908432	-0.263861
ECOLI Esterase FrsA OS	frsA	A0A4S5AWJ7	0.436272	0.447678	-0.0906639	-0.94649
ECOLI Ribosome-associated protein OS	FAZ83_16000	A0A4V3YU26	0.365312	0.510469	-0.0902672	-0.820216
ECOLI Nucleoid-associated protein YejK OS	yejK	A0A4S5B525	0.473351	0.416422	-0.0897051	-1.01015
ECOLI Cell division protein DedD OS	dedD	A0A4S5B3Y0	0.0475567	0.924695	-0.089406	-0.133717
ECOLI Bifunctional 23S rRNA (Guanine(2069)-N(7))-methyltransferase RlmK/23S rRNA (Guanine(2445)-N(2))-methyltransferase RlmL OS	rlmKL	A0A4S5AUC5	0.62803	0.30398	-0.0893987	-1.26229
ECOLI Bifunctional phosphoribosylaminoimidazolecarboxamide formyltransferase/IMP cyclohydrolase OS	purH	A0A4S4P7D8	0.475783	0.41438	-0.0892588	-1.01428
ECOLI Uncharacterized protein OS	FAZ83_14600	A0A4S5ASG6	0.0945085	0.842443	-0.0891924	-0.254274
ECOLI DUF2766 domain-containing protein OS	FAZ83_18435	A0A4V3YTY4	0.369961	0.506853	-0.0891864	-0.828688
ECOLI SH3 domain-containing protein OS	FAZ83_04120	A0A4S5B1T3	0.155529	0.758888	-0.0885264	-0.398007
ECOLI Antibiotic biosynthesis monooxygenase OS	FAZ83_03995	A0A4S5B2Q7	0.748908	0.236327	-0.0881259	-1.44784
ECOLI 30S ribosomal protein S14 OS	rpsN	A0A4S5AQL8	0.275264	0.601861	-0.0875473	-0.649642
ECOLI Ribonuclease III OS	FAZ83_08235	A0A4S5B183	0.236511	0.6479	-0.0872933	-0.571802
ECOLI Multidrug efflux RND transporter periplasmic adaptor subunit AcrA OS	acrA	A0A4S5ARH7;A0A4S4PSE0	0.540815	0.365159	-0.0868731	-1.12254
ECOLI Murein hydrolase activator EnvC OS	envC	A0A4S5AKF6	0.184678	0.716166	-0.0865733	-0.462512
ECOLI Intracellular growth attenuator protein IgaA OS	igaA	A0A4S5B3I2	0.306645	0.569319	-0.0861969	-0.710591
ECOLI Shikimate kinase AroL OS	aroL	A0A4S5B312	0.242243	0.641175	-0.0861816	-0.58351
ECOLI FKBP-type peptidyl-prolyl cis-trans isomerase OS	fkpA	A0A4S5B061	0.933042	0.163863	-0.0859025	-1.71735
ECOLI tRNA (Guanosine(18)-2-O)-methyltransferase TrmH OS	trmH	A0A4S5ATG7	0.266237	0.612249	-0.0857169	-0.631777
ECOLI DUF2884 family protein OS	FAZ83_06185	A0A4S5B6C8	0.313619	0.561401	-0.0856787	-0.723905
ECOLI UDP-galactose--(Galactosyl) LPS alpha1,2-galactosyltransferase OS	FAZ83_19270	A0A4V3YTV9	0.301074	0.573506	-0.0856314	-0.699897
ECOLI Sigma-E factor regulatory protein RseB OS	rseB	A0A4S5AWU3	0.553234	0.356487	-0.0853752	-1.14279
ECOLI GNAT family N-acetyltransferase OS	FAZ83_21960	A0A4S5AM83	0.133625	0.788078	-0.0845966	-0.34787
ECOLI Sulfatase OS	FAZ83_14005	A0A4S5AXZ0	0.276632	0.601458	-0.0842896	-0.652337
ECOLI Bifunctional NADP-dependent 3-hydroxy acid dehydrogenase/3-hydroxypropionate dehydrogenase YdfG OS	ydfG	A0A4S5ATN4	0.517196	0.380496	-0.0840956	-1.08366
ECOLI Tetratricopeptide repeat protein OS	FAZ83_07960	A0A4S5B1N2	0.475725	0.414089	-0.0837701	-1.01418
ECOLI ATP-dependent Clp protease ATP-binding subunit ClpX OS	FAZ83_16770	A0A4S5AW62	0.851848	0.19302	-0.0837221	-1.60012
ECOLI Glutamate racemase OS	murI	A0A4S5ASM2	0.295634	0.579064	-0.0837104	-0.689402
ECOLI 50S ribosomal protein L33 OS	rpmG	A0A4V6S6W0	0.20162	0.692541	-0.0833842	-0.498949
ECOLI Murein transglycosylase A OS	mltA	A0A4S5AXK6	0.345581	0.530446	-0.0831337	-0.783927
ECOLI 16S rRNA (Cytidine(1402)-2-O)-methyltransferase OS	rsmI	A0A4S5B729	0.658327	0.285711	-0.0827729	-1.3096
ECOLI Molybdenum-dependent transcriptional regulator OS	modE	A0A4S5ANK4	0.161005	0.748428	-0.0826613	-0.41031
ECOLI Hypoxanthine phosphoribosyltransferase OS	FAZ83_06800	A0A4S5AX50	0.304463	0.571141	-0.0819534	-0.706409
ECOLI Phospholipid ABC transporter ATP-binding protein MlaF OS	mlaF	A0A4V3YUQ9	0.739697	0.240004	-0.0819317	-1.43399
ECOLI Outer membrane lipid asymmetry maintenance protein MlaD OS	mlaD	A0A4S5AYX9	0.273562	0.603554	-0.0810754	-0.646285
ECOLI Peptide deformylase OS	FAZ83_23150	A0A4S5AKH0	0.205944	0.686104	-0.0797005	-0.508133
ECOLI 6-N-hydroxylaminopurine resistance protein OS	FAZ83_18630	A0A4S5AV31	0.454947	0.433957	-0.0794109	-0.978736
ECOLI DUF1983 domain-containing protein OS	FAZ83_22745	A0A4S5ALP8	0.0705054	0.883272	-0.0790402	-0.193884
ECOLI Valine--pyruvate transaminase OS	avtA	A0A4S4PRQ7	0.144119	0.775104	-0.078798	-0.372079
ECOLI Transcriptional regulator NrdR OS	nrdR	A0A4S4P043	0.325804	0.548401	-0.0782137	-0.746975
ECOLI tRNA 5-methoxyuridine(34)/uridine 5-oxyacetic acid(34) synthase CmoB OS	cmoB	A0A4V3YUS6	0.0997731	0.836029	-0.0778786	-0.267202
ECOLI Adenine phosphoribosyltransferase OS	FAZ83_16925	A0A4V3YU12	0.260744	0.616993	-0.0778497	-0.620829
ECOLI Divisome-associated lipoprotein YraP OS	yraP	A0A4S5AYT5	0.368968	0.506958	-0.0775887	-0.82688
ECOLI GDP-mannose pyrophosphatase NudK OS	nudK	A0A4S5AL29	0.0167379	0.977367	-0.0774237	-0.0486027
ECOLI Peptide chain release factor 1 OS	prfA	A0A4S5AQR1	0.514028	0.383515	-0.0770264	-1.07841
ECOLI ATP-dependent Clp protease ATP-binding subunit ClpA OS	clpA	A0A4S4P650	0.427211	0.454748	-0.0770092	-0.930705
ECOLI 30S ribosomal protein S12 methylthiotransferase RimO OS	rimO	A0A4S5AX37	0.75571	0.233553	-0.0769717	-1.45805
ECOLI Transketolase OS	tkt	A0A4S5B6B1	0.457329	0.431642	-0.0767587	-0.982821
ECOLI Chaperedoxin OS	cnoX	A0A4S5AQE5	0.276616	0.601054	-0.0760603	-0.652304
ECOLI Acetyl-CoA carboxylase biotin carboxylase subunit OS	accC	A0A4S5B2B3	0.495487	0.397536	-0.0749219	-1.04749
ECOLI Agmatinase OS	speB	A0A4S5B4F2	0.191048	0.708535	-0.0732025	-0.476297
ECOLI F0F1 ATP synthase subunit epsilon OS	atpC	A0A4S5ATT0	0.180505	0.722153	-0.0728321	-0.453421
ECOLI tRNA (Adenosine(37)-N6)-threonylcarbamoyltransferase complex transferase subunit TsaD OS	tsaD	A0A4S5AYI9	0.334364	0.540858	-0.071571	-0.763042
ECOLI N-acetylglucosamine kinase OS	nagK	A0A4V3YTU9	0.134068	0.787494	-0.0715081	-0.3489
ECOLI Phosphoribosylamine--glycine ligase OS	purD	A0A4S5AL76	0.194273	0.703226	-0.0713256	-0.483238
ECOLI ATP-dependent chaperone ClpB OS	clpB	A0A4S5AH88	0.572834	0.342612	-0.0712582	-1.17451
ECOLI Nitroreductase NfsA OS	nfsA	A0A4S5ASB8	0.169842	0.736006	-0.0709241	-0.429978
ECOLI Alcohol dehydrogenase OS	FAZ83_03910	A0A4S5B6R6	0.320916	0.553671	-0.0708256	-0.737748
ECOLI Esterase OS	FAZ83_23655	A0A4S5AJA9	0.307439	0.568595	-0.069905	-0.71211
ECOLI 3(2),5-bisphosphate nucleotidase CysQ OS	cysQ	A0A4S5ART4	0.238431	0.646032	-0.0696996	-0.575732
ECOLI Adenylate kinase OS	FAZ83_16950	A0A4S5ARI2	0.403001	0.475718	-0.068093	-0.888061
ECOLI Nucleoside triphosphate pyrophosphohydrolase OS	mazG	A0A4S5B2G5	0.227144	0.65909	-0.0679089	-0.552516
ECOLI 3,4-dihydroxy-2-butanone-4-phosphate synthase OS	ribB	A0A4S5AYH2	0.382846	0.493607	-0.0673765	-0.852011
ECOLI Monooxygenase OS	FAZ83_02970	A0A4S5AZQ8	0.0906493	0.849429	-0.0672464	-0.244727
ECOLI Fumarate/nitrate reduction transcriptional regulator Fnr OS	fnr	A0A4V3YTS8	0.327643	0.546812	-0.0666869	-0.750436
ECOLI U32 family peptidase OS	FAZ83_04610	A0A4S5AZ56	0.0575894	0.90581	-0.0660537	-0.160333
ECOLI Anaerobilin reductase OS	chuY	A0A4S4PRI6	0.0791558	0.867174	-0.0659253	-0.215931
ECOLI Mischarged aminoacyl-tRNA deacylase OS	yeaK	A0A4S5AZF1	0.333249	0.54119	-0.065739	-0.760955
ECOLI Cell division protein ZapA OS	zapA	A0A4S5AXV2	0.256433	0.623223	-0.0655327	-0.612194
ECOLI Two-component system response regulator OmpR OS	ompR	A0A4S5AV03	0.336216	0.539118	-0.0640532	-0.766503
ECOLI Pyridoxal phosphate-dependent aminotransferase OS	FAZ83_00860	A0A4S5B0S8	0.223047	0.663155	-0.0620419	-0.544021
ECOLI NAD(P)H-dependent glycerol-3-phosphate dehydrogenase OS	gpsA	A0A4S5AJC0	0.22534	0.661903	-0.0619637	-0.54878
ECOLI Alkyl hydroperoxide reductase subunit F OS	ahpF	A0A4S5AVG5	0.587259	0.331695	-0.0619087	-1.19766
ECOLI PTS glucose transporter subunit IIBC OS	ptsG	A0A4S5AJG2	0.382624	0.493486	-0.0612812	-0.851612
ECOLI Inner membrane protein YhjD OS	yhjD	A0A4S5B303	0.067735	0.886303	-0.0609064	-0.186753
ECOLI Alpha-D-glucose phosphate-specific phosphoglucomutase OS	FAZ83_23645	A0A4V3YTC1	0.600858	0.322054	-0.0607045	-1.21934
ECOLI Two-component system response regulator UvrY OS	uvrY	A0A4S5AQL7	0.350855	0.524563	-0.0606925	-0.793682
ECOLI ATP-dependent zinc metalloprotease FtsH OS	ftsH	A0A4S5B767	0.298719	0.575889	-0.0606524	-0.695361
ECOLI Isoleucine--tRNA ligase OS	ileS	A0A4S5B0R5	0.483195	0.408251	-0.0606238	-1.02681
ECOLI Pitrilysin OS	FAZ83_05415	A0A4S5B1Y1	0.119263	0.80831	-0.0599518	-0.314146
ECOLI tRNA epoxyqueuosine(34) reductase QueG OS	queG	A0A4S5AMK6	0.0246847	0.96358	-0.0598036	-0.0710659
ECOLI N-ethylmaleimide reductase OS	nemA	A0A4S5B832	0.347492	0.528255	-0.0594638	-0.787466
ECOLI Galactose-1-phosphate uridylyltransferase OS	galT	A0A4S4P6B2	0.29714	0.577507	-0.0594206	-0.692314
ECOLI tRNA (Adenosine(37)-N6)-dimethylallyltransferase MiaA OS	miaA	A0A4S5AR85	0.12082	0.80611	-0.0589879	-0.317836
ECOLI YbaB/EbfC family nucleoid-associated protein OS	FAZ83_16935	A0A4S5ARI7	0.288769	0.58701	-0.0582116	-0.676086
ECOLI Phosphate acetyltransferase OS	FAZ83_00825	A0A4V3YV01	0.340864	0.534099	-0.0578976	-0.775168
ECOLI Oxidoreductase OS	FAZ83_10835	A0A4S5AZE8	0.232063	0.652178	-0.0571229	-0.562669
ECOLI Quinone-dependent dihydroorotate dehydrogenase OS	pyrD	A0A4S5AU83	0.161258	0.748439	-0.056496	-0.410877
ECOLI Electron transport complex subunit RsxG OS	rsxG	A0A4S4PUK9	0.127776	0.794692	-0.0564613	-0.334221
ECOLI UDP-N-acetylmuramate--L-alanine ligase OS	murC	A0A4V3YUK2	0.24075	0.642859	-0.0558767	-0.580466
ECOLI Ribonuclease E activity regulator RraA OS	rraA	A0A4S5AQM3	0.149755	0.766793	-0.0555677	-0.384935
ECOLI N-acetylglucosamine-6-phosphate deacetylase OS	nagA	A0A4S5AZP0	0.181422	0.721369	-0.0552136	-0.455422
ECOLI Peptidylprolyl isomerase A OS	ppiA	A0A4S5AYJ5	0.283593	0.593921	-0.0541865	-0.665991
ECOLI Exoribonuclease II OS	rnb	A0A4S5AU08	0.294722	0.580031	-0.0541665	-0.687638
ECOLI Phosphoglucosamine mutase OS	glmM	A0A4S5AYT8	0.242945	0.640268	-0.0540024	-0.584937
ECOLI Pantetheine-phosphate adenylyltransferase OS	coaD	A0A4S5AQ22	0.118651	0.808712	-0.0531085	-0.312693
ECOLI Class II fructose-bisphosphatase OS	glpX	A0A4S5AYN9	0.301648	0.573044	-0.0526371	-0.701001
ECOLI Catecholate siderophore receptor CirA OS	cirA	A0A4S5B4A6	0.0501998	0.919056	-0.0508111	-0.140778
ECOLI 50S ribosomal protein L4 OS	rplD	A0A4S5AQE1	0.220151	0.667368	-0.0505969	-0.537991
ECOLI Murein biosynthesis integral membrane protein MurJ OS	murJ	A0A4V3YUA0	0.0492605	0.920874	-0.0505079	-0.138272
ECOLI 5-deoxynucleotidase OS	FAZ83_00855	A0A4S5B717	0.233572	0.650499	-0.050444	-0.56577
ECOLI Oligoribonuclease OS	FAZ83_09865	A0A4S5AW17	0.106753	0.827134	-0.0504274	-0.284175
ECOLI Elongation factor 4 OS	lepA	A0A4S5B0A5	0.363625	0.511941	-0.0493889	-0.817135
ECOLI Methionine adenosyltransferase OS	metK	A0A4S5B2W6	0.350512	0.524666	-0.0492681	-0.793048
ECOLI Translation initiation factor IF-3 OS	infC	A0A4S5AZX1	0.138262	0.783949	-0.0491835	-0.358611
ECOLI Molybdopterin adenylyltransferase OS	FAZ83_07400	A0A4S4PT54	0.167239	0.740216	-0.0487032	-0.42421
ECOLI Colicin uptake protein TolR OS	tolR	A0A4S5ARC4	0.0860715	0.856896	-0.0482982	-0.233324
ECOLI 4-hydroxy-tetrahydrodipicolinate synthase OS	dapA	A0A4S5AZY7	0.224159	0.663136	-0.0471996	-0.546329
ECOLI 3-mercaptopyruvate sulfurtransferase OS	sseA	A0A4S5AX53	0.178302	0.724675	-0.0471433	-0.448603
ECOLI DUF3053 domain-containing protein OS	FAZ83_11785	A0A4S5AUU2	0.182707	0.719567	-0.0466255	-0.458223
ECOLI Signal peptidase I OS	lepB	A0A4S5AWV5	0.166684	0.740699	-0.0458066	-0.422976
ECOLI Signal peptide peptidase SppA OS	sppA	A0A4S5B2S3	0.213349	0.67694	-0.0453374	-0.523755
ECOLI 30S ribosomal protein S2 OS	rpsB	A0A4S5B200	0.57347	0.342281	-0.0449918	-1.17553
ECOLI tRNA 4-thiouridine(8) synthase ThiI OS	thiI	A0A4S5AY03	0.201067	0.693011	-0.0447009	-0.497772
ECOLI Rod shape-determining protein OS	FAZ83_05045	A0A4S5B3Y6	0.273301	0.603533	-0.0443357	-0.645771
ECOLI Siderophore enterobactin receptor FepA OS	fepA	A0A4S5AZV6	0.122593	0.803312	-0.0439494	-0.322029
ECOLI DUF4156 domain-containing protein OS	FAZ83_09775	A0A4S5AWC1	0.0807715	0.863781	-0.0436379	-0.220013
ECOLI D-lactate dehydrogenase OS	ldhA	A0A4S5AXC3	0.180603	0.722441	-0.0419607	-0.453635
ECOLI Aminopeptidase PepB OS	pepB	A0A4S5B1P2	0.25172	0.629593	-0.0416854	-0.602713
ECOLI Cupin domain-containing protein OS	FAZ83_22795	A0A4S5ALQ6	0.1804	0.721891	-0.041419	-0.453192
ECOLI Plasmid maintenance protein CcdB OS	FAZ83_07190	A0A4S5B2A3	0.100936	0.834428	-0.0413402	-0.270043
ECOLI Endopeptidase La OS	FAZ83_12175	A0A4S5AU72	0.481517	0.409399	-0.0408169	-1.02398
ECOLI 3-deoxy-D-manno-octulosonic acid transferase OS	FAZ83_19305	A0A4S5AQG3	0.13477	0.787041	-0.0399796	-0.35053
ECOLI Carboxylating nicotinate-nucleotide diphosphorylase OS	nadC	A0A4S5B5K6	0.261232	0.616623	-0.0394503	-0.621803
ECOLI 23S rRNA (Adenine(1618)-N(6))-methyltransferase RlmF OS	rlmF	A0A4V3YTH8	0.140644	0.780209	-0.039327	-0.364102
ECOLI Aconitate hydratase AcnA OS	acnA	A0A4S5APA7	0.136116	0.786101	-0.0393092	-0.353651
ECOLI ATP-dependent RNA helicase RhlB OS	rhlB	A0A4S5AT29	0.162886	0.746247	-0.0390151	-0.414515
ECOLI DUF488 domain-containing protein OS	FAZ83_02340	A0A4S5AZS0	0.0211365	0.969402	-0.0388301	-0.0610828
ECOLI Anti-sigma-E factor RseA OS	rseA	A0A4S4NXF2	0.0516596	0.916453	-0.0387802	-0.144662
ECOLI Erythrose-4-phosphate dehydrogenase OS	FAZ83_06045	A0A4S5AXZ5	0.0964533	0.839533	-0.0386295	-0.259063
ECOLI Pyrroline-5-carboxylate reductase OS	proC	A0A4S5B4W3	0.0835225	0.861114	-0.0369562	-0.226937
ECOLI Bifunctional tRNA (5-methylaminomethyl-2-thiouridine)(34)-methyltransferase MnmD/FAD-dependent 5-carboxymethylaminomethyl-2-thiouridine(34) oxidoreductase MnmC OS	mnmC	A0A4S5B3W5	0.104938	0.828885	-0.0365381	-0.27978
ECOLI Ribosome silencing factor OS	rsfS	A0A4S5AZR0	0.055389	0.909712	-0.0362479	-0.154538
ECOLI Bifunctional protein Aas OS	aas	A0A4S5AY11	0.109488	0.824039	-0.0351315	-0.290778
ECOLI L-cystine ABC transporter ATP-binding protein YecC OS	yecC	A0A4S5AQY7	0.129181	0.794254	-0.0348221	-0.337511
ECOLI Thiamine ABC transporter substrate binding subunit OS	thiB	A0A4S5B1L4	0.128788	0.794553	-0.0344063	-0.336591
ECOLI Deoxyribonuclease IV OS	FAZ83_01495	A0A4S5B5S3	0.155697	0.759063	-0.0340652	-0.398385
ECOLI Pyrimidine 5-nucleotidase OS	FAZ83_13050	A0A4S5ATY2	0.025597	0.962278	-0.0339619	-0.0736207
ECOLI Single-stranded DNA-binding protein SSB1 OS	FAZ83_09360	A0A4S5AW43	0.119609	0.80857	-0.0339327	-0.314966
ECOLI UDP-N-acetyl-D-mannosamine dehydrogenase OS	wecC	A0A4S4PJX1	0.0642235	0.891113	-0.0338291	-0.177663
ECOLI Acetyl-CoA carboxylase carboxyl transferase subunit alpha OS	accA	A0A4S5B0F0	0.223986	0.662971	-0.0326576	-0.54597
ECOLI YibL family ribosome-associated protein OS	FAZ83_24295	A0A4S5AHX3	0.108756	0.82519	-0.032445	-0.289012
ECOLI Elongation factor P OS	efp	A0A4V3YUF4	0.128735	0.793609	-0.0323334	-0.336466
ECOLI 1-deoxy-D-xylulose-5-phosphate synthase OS	FAZ83_16680	A0A4S5AV00	0.127279	0.795384	-0.0317491	-0.333056
ECOLI Superoxide dismutase [Fe] OS	sodB	A0A4S5AZR9	0.06482	0.890307	-0.0311845	-0.179212
ECOLI Autotransporter assembly complex protein TamA OS	tamA	A0A4S5AS65	0.180235	0.721693	-0.0310574	-0.452831
ECOLI Intermembrane transport protein PqiB OS	pqiB	A0A4S5AZ58	0.132072	0.790242	-0.0304597	-0.344257
ECOLI 16S rRNA (Guanine(1207)-N(2))-methyltransferase RsmC OS	rsmC	A0A4S4PLL1	0.190049	0.709854	-0.0300042	-0.474142
ECOLI Spermidine/putrescine ABC transporter substrate-binding protein PotD OS	potD	A0A4S5AW79	0.16584	0.741781	-0.0298297	-0.421099
ECOLI Cell division protein FtsN OS	ftsN	A0A4S5AQC7	0.0686007	0.884703	-0.02904	-0.188985
ECOLI Addiction module toxin, GnsA/GnsB family OS	FAZ83_03615	A0A4S5B4B1	0.0665904	0.887369	-0.0286837	-0.183797
ECOLI Malate dehydrogenase OS	mdh	A0A4S4PPS4	0.0676246	0.88601	-0.0283127	-0.186468
ECOLI DnaA initiator-associating protein DiaA OS	diaA	A0A4S5AZ45	0.0831087	0.861576	-0.0274169	-0.225898
ECOLI Bifunctional glycosyl transferase/transpeptidase OS	mrcB	A0A4S4PS01	0.138836	0.783162	-0.0273428	-0.359937
ECOLI 23S rRNA (Guanosine(2251)-2-O)-methyltransferase RlmB OS	rlmB	A0A4S5AMH6	0.115901	0.812649	-0.0268497	-0.306148
ECOLI LPS assembly protein LptD OS	lptD	A0A4S5B0P2	0.169794	0.735617	-0.0267207	-0.429873
ECOLI Spermidine/putrescine ABC transporter ATP-binding protein PotA OS	potA	A0A4S4P6J8	0.137484	0.785072	-0.0257874	-0.356814
ECOLI DNA topoisomerase IV subunit A OS	parC	A0A4S5B2P7	0.186857	0.714675	-0.025377	-0.467239
ECOLI High frequency lysogenization protein HflD OS	hflD	A0A4S5AR26	0.0704264	0.882906	-0.0247056	-0.193682
ECOLI NADH-quinone oxidoreductase subunit B OS	FAZ83_00875	A0A4V3YUX4	0.0870418	0.856285	-0.0245914	-0.235748
ECOLI NADH-quinone oxidoreductase subunit C/D OS	nuoC	A0A4S5B4T5	0.177879	0.724923	-0.0245899	-0.447678
ECOLI Proline--tRNA ligase OS	proS	A0A4S5B0E0	0.195674	0.701557	-0.0245768	-0.486244
ECOLI GMP/IMP nucleotidase OS	FAZ83_11055	A0A4S5AYG8	0.081321	0.863536	-0.0241187	-0.221399
ECOLI Phenylalanine--tRNA ligase subunit beta OS	pheT	A0A4S5AZL3	0.103402	0.830999	-0.0227807	-0.276051
ECOLI Nitrite reductase small subunit NirD OS	nirD	A0A4V3YUC8	0.0221416	0.968458	-0.0225846	-0.0639183
ECOLI 6-phosphofructokinase OS	pfkA	A0A4S5AQB2	0.0791077	0.866722	-0.0216716	-0.21581
ECOLI Chromosome partition protein MukF OS	mukF	A0A4S5AUH4	0.0925008	0.846018	-0.0216373	-0.249315
ECOLI AsmA2 domain-containing protein OS	FAZ83_05020	A0A4S4PQ38	0.0446166	0.928062	-0.0212158	-0.125821
ECOLI Riboflavin synthase OS	ribE	A0A4S5B3W6	0.12691	0.795686	-0.020799	-0.33219
ECOLI DNA-binding transcriptional regulator NagC OS	nagC	A0A4S5AVC2	0.0594864	0.901368	-0.0207027	-0.16531
ECOLI NADH-quinone oxidoreductase subunit NuoH OS	nuoH	A0A4S5B0L2	0.0109313	0.983619	-0.0202249	-0.0319457
ECOLI tRNA (Adenosine(37)-N6)-threonylcarbamoyltransferase complex dimerization subunit type 1 TsaB OS	tsaB	A0A4S5AZD6	0.0351954	0.945235	-0.0200853	-0.100212
ECOLI L-cystine transporter OS	FAZ83_02655	A0A4S5AZW4	0.0474229	0.923886	-0.0181888	-0.133358
ECOLI Phosphoglycolate phosphatase OS	FAZ83_11125	A0A4S5AVI2	0.075221	0.875162	-0.0180861	-0.205944
ECOLI Dihydroxyacetone kinase ADP-binding subunit DhaL OS	dhaL	A0A4S5AVC0	0.0170491	0.977086	-0.0178452	-0.0494898
ECOLI Ribose-5-phosphate isomerase RpiA OS	rpiA	A0A4S5AXY7	0.0403932	0.935527	-0.0175975	-0.1144
ECOLI Multiple stress resistance protein BhsA OS	bhsA	A0A4S5AIS0	0.0694203	0.883783	-0.0168056	-0.191095
ECOLI Co-chaperone HscB OS	hscB	A0A4S5B071	0.0544291	0.911016	-0.0161349	-0.152003
ECOLI Insulinase family protein OS	FAZ83_11610	A0A4S4PQT7	0.0960825	0.839902	-0.0158663	-0.258151
ECOLI Transcriptional regulator RcsB OS	rcsB	A0A4S5B900	0.0428122	0.932081	-0.0148665	-0.120953
ECOLI Nucleoside permease NupC OS	nupC	A0A4S5B0F5	0.0248655	0.96374	-0.0140899	-0.0715724
ECOLI VOC family protein OS	FAZ83_01905	A0A4S5B5R3	0.037258	0.940871	-0.014005	-0.10586
ECOLI L-asparagine permease OS	ansP	A0A4S5APU7	0.0144571	0.980701	-0.0133003	-0.0420851
ECOLI IucA/IucC family siderophore biosynthesis protein OS	FAZ83_19110	A0A4S5AQ89	0.0107048	0.983671	-0.0128864	-0.0312918
ECOLI Two-component system sensor histidine kinase BaeS OS	baeS	A0A4V3YU25	0.0121882	0.981845	-0.0128784	-0.0355693
ECOLI DNA topoisomerase IV subunit B OS	parE	A0A4S5AYG2	0.0623589	0.894568	-0.0128396	-0.172814
ECOLI DUF1471 domain-containing protein OS	FAZ83_22495	A0A4S5AL37	0.0262918	0.961644	-0.0128342	-0.0755631
ECOLI Methionine ABC transporter ATP-binding protein MetN OS	metN	A0A4S5AX01	0.0238783	0.964623	-0.012797	-0.0688035
ECOLI Cell division protein ZapE OS	FAZ83_04955	A0A4S4PQ96	0.0139595	0.980283	-0.0127602	-0.040659
ECOLI Peptidoglycan DD-transpeptidase MrdA OS	mrdA	A0A4S5AYP4	0.0314374	0.952352	-0.0126082	-0.0898628
ECOLI 50S ribosomal protein L3 OS	rplC	A0A4S5AK60	0.0630461	0.893405	-0.0123126	-0.174603
ECOLI F0F1 ATP synthase subunit alpha OS	atpA	A0A4S5ATN8	0.137385	0.784706	-0.0108624	-0.356585
ECOLI LPS O-antigen chain length determinant protein WzzB OS	wzzB	A0A4S5ARJ2	0.038158	0.939062	-0.0103458	-0.108317
ECOLI 30S ribosomal protein S17 OS	rpsQ	A0A4S5APA8	0.00157222	0.99828	-0.0102971	-0.0046435
ECOLI Fe-S cluster assembly scaffold SufA OS	sufA	A0A4S5B3U8	0.0209409	0.969316	-0.0102358	-0.0605305
ECOLI Peptide chain release factor 2 OS	prfB	A0A4S5B671	0.0416212	0.933533	-0.0101159	-0.11773
ECOLI 3-deoxy-7-phosphoheptulonate synthase AroH OS	aroH	A0A4S4PUE1	0.0274886	0.958873	-0.0100899	-0.0789025
ECOLI Selenide, water dikinase SelD OS	selD	A0A4S4PVF1	0.0347595	0.945825	-0.00996176	-0.0990157
ECOLI Signal recognition particle protein OS	FAZ83_22145	A0A4V3YTI4	0.0665371	0.88694	-0.00958761	-0.183659
ECOLI MmcQ/YjbR family DNA-binding protein OS	FAZ83_10315	A0A4S5AVT8	0.00709338	0.989515	-0.00957394	-0.020819
ECOLI ATP-dependent RNA helicase SrmB OS	srmB	A0A4S5B192	0.0313529	0.952059	-0.00927512	-0.0896292
ECOLI 50S ribosomal protein L10 OS	rplJ	A0A4S5AUK0	0.0536331	0.91265	-0.00868924	-0.149897
ECOLI Sugar-phosphatase OS	FAZ83_13370	A0A4S5ATP2	0.0260482	0.961682	-0.00809924	-0.0748825
ECOLI Adenine deaminase OS	adeD	A0A4S4PMH3	0.0164546	0.977515	-0.00801945	-0.0477952
ECOLI UTP--glucose-1-phosphate uridylyltransferase GalU OS	galU	A0A4S5ANN1	0.0308329	0.952866	-0.00756232	-0.0881908
ECOLI Protease HtpX OS	htpX	A0A4V3YUT2	0.00553853	0.991026	-0.0075318	-0.0162841
ECOLI PhoH family protein OS	FAZ83_09940	A0A4S5AVM9	0.0345155	0.946024	-0.00751368	-0.0983456
ECOLI 30S ribosomal protein S13 OS	rpsM	A0A4V3YTE5	0.0175455	0.976359	-0.00692685	-0.0509031
ECOLI Molybdopterin synthase sulfur carrier subunit OS	moaD	A0A4S5ANI3	0.0164296	0.977024	-0.00657368	-0.0477237
ECOLI DNA helicase Rep OS	rep	A0A4V3YU59	0.0301122	0.953594	-0.00641855	-0.0861945
ECOLI Aldo/keto reductase OS	FAZ83_08675	A0A4S4PRX9	0.00975711	0.985699	-0.00624307	-0.0285517
ECOLI (D)CMP kinase OS	FAZ83_12400	A0A4V3YUF9	0.0145971	0.980917	-0.00484117	-0.0424863
ECOLI 30S ribosomal protein S6 OS	rpsF	A0A4S5AMJ4	0.00614435	0.991062	-0.00420125	-0.018053
ECOLI Bifunctional diaminohydroxyphosphoribosylaminopyrimidine deaminase/5-amino-6-(5-phosphoribosylamino)uracil reductase RibD OS	ribD	A0A4S4PEE5	0.00765786	0.988572	-0.00396474	-0.0224615
ECOLI Cell division protein FtsP OS	ftsP	A0A4S5B3E3	0.0203892	0.970255	-0.00364749	-0.0589707
ECOLI Fe(3+) dicitrate ABC transporter substrate-binding protein FecB OS	fecB	A0A4S5ANP2	0.00589559	0.990576	-0.00312932	-0.0173269
ECOLI Replicative DNA helicase DnaB OS	FAZ83_09320	A0A4S5B0P0	0.0121715	0.981288	-0.00295703	-0.0355214
ECOLI Alanine--tRNA ligase OS	alaS	A0A4S5ASL3	0.0183833	0.975011	-0.00272497	-0.053285
ECOLI Outer membrane protein assembly factor BamA OS	bamA	A0A4S5B1D4	0.012618	0.982398	-0.00207965	-0.036806
ECOLI Molybdopterin-synthase adenylyltransferase MoeB OS	moeB	A0A4S5AX42	0.00375653	0.994659	-0.00151221	-0.0110671
ECOLI ABC-F family ATPase OS	FAZ83_15400	A0A4V3YU51	0.00590273	0.99115	-0.00127284	-0.0173478
ECOLI 23S rRNA (Uridine(2552)-2-O)-methyltransferase RlmE OS	rlmE	A0A4S5AYV2	0.0018349	0.998755	-0.00065136	-0.00541769
ECOLI DUF945 domain-containing protein OS	FAZ83_03245	A0A4S5B4R8	0.00012637	1	2.82923e-05	0.000373848
ECOLI ATP-dependent DNA helicase RecG OS	recG	A0A4S5AY68	8.48493e-05	0.999756	4.45048e-05	0.000251027
ECOLI S-(Hydroxymethyl)glutathione dehydrogenase OS	FAZ83_08960	A0A4S5AWE6	0.000385505	1	7.78834e-05	0.00114012
ECOLI Nitrogen regulatory protein P-II OS	glnB	A0A4S5AWV8	0.000804972	0.999701	0.000264168	0.00237955
ECOLI Arsenate reductase (Glutaredoxin) OS	arsC	A0A4V3YUH7	0.00347162	0.994818	0.000904719	0.0102311
ECOLI tRNA uridine-5-carboxymethylaminomethyl(34) synthesis GTPase MnmE OS	mnmE	A0A4S5ATQ7	0.00649366	0.990682	0.00143369	0.0190718
ECOLI Oxygen-insensitive NAD(P)H nitroreductase OS	nfsB	A0A4S4PQB4	0.00909364	0.986837	0.00161139	0.02663
ECOLI DUF481 domain-containing protein OS	FAZ83_02690	A0A4S5B2V3	0.00402198	0.994438	0.00173028	0.0118456
ECOLI DNA polymerase III subunit psi OS	holD	A0A4S4PLS3	0.00176872	0.998352	0.00181103	0.00522265
ECOLI Signal recognition particle-docking protein FtsY OS	ftsY	A0A4S5AV28	0.0133934	0.981391	0.00193946	0.0390346
ECOLI Galactose-1-epimerase OS	galM	A0A4V3YTQ8	0.00885775	0.986954	0.00377083	0.025946
ECOLI Cytochrome o ubiquinol oxidase subunit I OS	FAZ83_16735	A0A4S5AZR2	0.00803169	0.98853	0.00411161	0.0235481
ECOLI ABC transporter ATP-binding protein OS	FAZ83_19635	A0A4V3YTV3	0.00801491	0.988024	0.0046854	0.0234994
ECOLI 16S rRNA pseudouridine(516) synthase RsuA OS	rsuA	A0A4S5B926	0.0382736	0.93926	0.00496674	0.108632
ECOLI 7-alpha-hydroxysteroid dehydrogenase OS	hdhA	A0A4S4PT64	0.0144015	0.980247	0.00546487	0.0419258
ECOLI Holliday junction resolvase RuvX OS	ruvX	A0A4S5AY15	0.0122762	0.982149	0.00557772	0.0358226
ECOLI Cell division protein CpoB OS	cpoB	A0A4S5AR13	0.0279414	0.958286	0.00744057	0.0801639
ECOLI 30S ribosomal protein S1 OS	rpsA	A0A4S5AZ89	0.0300365	0.953196	0.00744502	0.0859845
ECOLI dCTP deaminase OS	FAZ83_16600	A0A4S5AVB4	0.0124187	0.982339	0.00772476	0.0362328
ECOLI Nicotinamide mononucleotide deamidase-related protein YfaY OS	FAZ83_01050	A0A4S4PV11	0.0127815	0.982538	0.00775941	0.0372763
ECOLI CDP-diacylglycerol--serine O-phosphatidyltransferase OS	pssA	A0A4S5AXB2	0.022044	0.968123	0.00824992	0.0636433
ECOLI 50S ribosomal protein L28 OS	rpmB	A0A4S5AUL4	0.0119552	0.981304	0.0087897	0.0348985
ECOLI Transcriptional regulator EbgR OS	ebgR	A0A4S4PR83	0.0180391	0.975421	0.00912984	0.0523071
ECOLI 23S rRNA pseudouridine(1911/1915/1917) synthase RluD OS	rluD	A0A4S5ALN2	0.0449372	0.927765	0.0116231	0.126684
ECOLI Elongation factor P-like protein YeiP OS	yeiP	A0A4S5B7C0	0.0324858	0.95013	0.0118205	0.0927579
ECOLI TonB-dependent vitamin B12 receptor BtuB OS	btuB	A0A4S4PA04	0.0705442	0.883732	0.0118523	0.193984
ECOLI HTH-type transcriptional repressor FabR OS	fabR	A0A4S5AP15	0.0363363	0.942735	0.0135288	0.103339
ECOLI CoA pyrophosphatase OS	FAZ83_02225	A0A4S5AZQ5	0.0147921	0.980898	0.0137463	0.0430446
ECOLI 6-phospho-beta-glucosidase OS	FAZ83_05910	A0A4S5B680	0.0568011	0.907388	0.0138766	0.15826
ECOLI DNA mismatch repair protein MutS OS	mutS	A0A4S5AYP1	0.100233	0.835483	0.0142126	0.268327
ECOLI (2,3-dihydroxybenzoyl)adenylate synthase OS	entE	A0A4V3YUJ5	0.0302256	0.953893	0.015104	0.0865088
ECOLI Chromosome partition protein MukB OS	mukB	A0A4S5B0X3	0.0969978	0.8387	0.0152632	0.260401
ECOLI ClpXP protease specificity-enhancing factor OS	sspB	A0A4S5B5H2	0.0547189	0.91097	0.0162055	0.152768
ECOLI Ribosome biogenesis GTPase Der OS	der	A0A4S5AX47	0.0667291	0.887656	0.016338	0.184155
ECOLI Aspartate--tRNA ligase OS	aspS	A0A4S5AZA5	0.101222	0.834372	0.0169462	0.270741
ECOLI Uroporphyrinogen-III synthase OS	hemD	A0A4S5AXJ9	0.0244113	0.963792	0.0180203	0.0702994
ECOLI Cell division protein DamX OS	damX	A0A4S5B3J0	0.0743663	0.876162	0.0188249	0.203765
ECOLI D-alanyl-D-alanine endopeptidase OS	FAZ83_01620	A0A4S5B4C9	0.0697787	0.884073	0.01916	0.192017
ECOLI Guanylate kinase OS	FAZ83_19380	A0A4V3YTV6	0.0697272	0.883614	0.0193653	0.191885
ECOLI Hydrolase OS	FAZ83_01945	A0A4S5B7L1	0.0557059	0.909486	0.0195478	0.155374
ECOLI Rhodanese-like domain-containing protein OS	FAZ83_23520	A0A4S5AJD2	0.0711915	0.883296	0.0203063	0.195645
ECOLI Ribonuclease P protein component OS	rnpA	A0A4S5AYK2	0.0382758	0.939825	0.0208152	0.108638
ECOLI 50S ribosomal protein L25 OS	rplY	A0A4S5B0S6	0.125913	0.797369	0.0208588	0.32985
ECOLI 6-phosphogluconolactonase OS	FAZ83_21155	A0A4S5ATR2	0.0405567	0.935628	0.0215572	0.114843
ECOLI D-cysteine desulfhydrase OS	dcyD	A0A4S5AX65	0.0820102	0.86311	0.0222912	0.223135
ECOLI UDP-N-acetylmuramate dehydrogenase OS	murB	A0A4S5AF20	0.0390775	0.938462	0.0223977	0.110822
ECOLI AI-2E family transporter OS	FAZ83_10670	A0A4S5AV20	0.032627	0.950334	0.0224733	0.0931474
ECOLI Orotidine-5-phosphate decarboxylase OS	pyrF	A0A4V3YTT5	0.10319	0.831057	0.0228297	0.275534
ECOLI 50S ribosomal protein L21 OS	rplU	A0A4S5AYV3	0.0687898	0.884764	0.0232703	0.189472
ECOLI Arginine--tRNA ligase OS	argS	A0A4S5AZ96	0.151046	0.766248	0.0233033	0.387867
ECOLI Peptidyl-dipeptidase Dcp OS	dcp	A0A4S5ATF6	0.119365	0.808697	0.023736	0.314389
ECOLI Stringent starvation protein A OS	sspA	A0A4S5AZB2	0.211133	0.678114	0.0240676	0.519094
ECOLI Lysine--tRNA ligase OS	lysS	A0A4S5B161	0.124904	0.798646	0.0242214	0.327477
ECOLI DUF469 domain-containing protein OS	FAZ83_06190	A0A4S5AY20	0.0519602	0.916179	0.0243003	0.145461
ECOLI Kinase inhibitor OS	FAZ83_21125	A0A4S5ASA0	0.0216647	0.968489	0.0264057	0.0625737
ECOLI DNA-binding protein HU-beta OS	hupB	A0A4S5AV17	0.11786	0.809848	0.0264931	0.310814
ECOLI Molecular chaperone DnaK OS	dnaK	A0A4S5B3Y4	0.230841	0.653488	0.0271091	0.56015
ECOLI LPS export ABC transporter permease LptF OS	lptF	A0A4S5ASH8	0.0460576	0.926136	0.0273647	0.129696
ECOLI Molecular chaperone DnaJ OS	dnaJ	A0A4S5AXH2	0.195449	0.701465	0.0281394	0.485762
ECOLI Addiction module toxin, GnsA/GnsB family OS	FAZ83_12020	A0A4S5B0L3	0.148908	0.768115	0.0288887	0.38301
ECOLI Acetyltransferase component of pyruvate dehydrogenase complex OS	aceF	A0A4S5B245	0.127877	0.795023	0.0291951	0.334457
ECOLI Transaldolase OS	tal	A0A4S5B1R5;A0A4S5ARE0	0.185652	0.715944	0.0305703	0.464627
ECOLI Transcription termination/antitermination protein NusG OS	nusG	A0A4S5AM21	0.213658	0.67673	0.0317103	0.524403
ECOLI 23S rRNA (Guanine(745)-N(1))-methyltransferase OS	rlmA	A0A4S5AZC7	0.0994309	0.836316	0.0333764	0.266365
ECOLI PTS N,N-diacetylchitobiose transporter subunit IIB OS	chbB	A0A4S5B4F6	0.0990617	0.836119	0.0335617	0.265461
ECOLI Uncharacterized protein OS	FAZ83_16845	A0A4S5AY32	0.107343	0.826224	0.033672	0.285602
ECOLI Protease modulator HflC OS	hflC	A0A4S5AN32	0.148366	0.768703	0.0340754	0.381775
ECOLI Molybdopterin synthase catalytic subunit MoaE OS	moaE	A0A4S5ATB2	0.111547	0.819958	0.0345758	0.295728
ECOLI Redox-regulated ATPase YchF OS	ychF	A0A4S5AQ47	0.223591	0.663114	0.0349471	0.545151
ECOLI 23S rRNA pseudouridine(2605) synthase RluB OS	rluB	A0A4S5ATH2	0.280679	0.597482	0.0372667	0.660286
ECOLI Lipopolysaccharide ABC transporter substrate-binding protein LptA OS	lptA	A0A4S5AYX7	0.0660434	0.887661	0.0374683	0.182381
ECOLI Glucokinase OS	FAZ83_00035	A0A4S5B4D9	0.0465869	0.925441	0.0385758	0.131117
ECOLI Fused tRNA nucleotidyltransferase/2,3-cyclic phosphodiesterase/2 nucleotidase/phosphatase Cca OS	cca	A0A4S4PQX5	0.014352	0.97978	0.0394179	0.0417841
ECOLI 30S ribosomal protein S19 OS	rpsS	A0A4S4NLX3	0.0424675	0.932494	0.0396131	0.120021
ECOLI Iron donor protein CyaY OS	cyaY	A0A4S5B1G0	0.0814067	0.863867	0.0399615	0.221615
ECOLI NAD(P)H-flavin reductase OS	FAZ83_14545	A0A4V3YU62	0.119237	0.807854	0.0411215	0.314083
ECOLI Glutamate--cysteine ligase OS	gshA	A0A4S5AIQ0	0.211395	0.678133	0.0412671	0.519645
ECOLI ABC transporter ATP-binding protein OS	FAZ83_06790	A0A4S5B3P0	0.281092	0.597301	0.0426057	0.661096
ECOLI Hydroxymethylbilane synthase OS	hemC	A0A4S5AT49	0.297293	0.577763	0.0435362	0.692608
ECOLI Cold shock-like protein CspB OS	cspB	A0A4S5B4W8	0.107641	0.825976	0.0436417	0.286323
ECOLI Serine-type D-Ala-D-Ala carboxypeptidase OS	dacC	A0A4S5AT11	0.0893776	0.851407	0.0442689	0.241568
ECOLI Pyruvate:ferredoxin (Flavodoxin) oxidoreductase OS	nifJ	A0A4S4PCB8	0.296641	0.577871	0.0443465	0.69135
ECOLI NADP-dependent phosphogluconate dehydrogenase OS	gndA	A0A4S5AR45	0.690623	0.267596	0.0449104	1.35941
ECOLI L-serine ammonia-lyase OS	FAZ83_05260	A0A4S5AXL2	0.143896	0.775052	0.0450474	0.371568
ECOLI Beta-aspartyl-peptidase OS	iadA	A0A4S5AUB2	0.243452	0.639829	0.0463025	0.585969
ECOLI Phosphoserine phosphatase OS	FAZ83_13125	A0A4V3YU96	0.155241	0.75893	0.0470985	0.397355
ECOLI Thiol:disulfide interchange protein DsbG OS	dsbG	A0A4V6S6Y1	0.0826683	0.862108	0.047204	0.224791
ECOLI Transcription antitermination factor NusB OS	nusB	A0A4S5ARR3	0.103842	0.831019	0.0485045	0.277121
ECOLI GAF domain-containing protein OS	FAZ83_02125	A0A4S5AZN9	0.0835888	0.861509	0.0500237	0.227103
ECOLI Phosphate ABC transporter ATP-binding protein PstB OS	pstB	A0A4S5B052	0.142332	0.777011	0.0504427	0.367981
ECOLI Uncharacterized protein OS	FAZ83_16870	A0A4V3YU14	0.117762	0.809511	0.0505514	0.31058
ECOLI Glutamate--tRNA ligase OS	gltX	A0A4S5ADE7	0.439957	0.444626	0.0506872	0.952882
ECOLI Tryptophan--tRNA ligase OS	trpS	A0A4S4YXL9	0.246933	0.635415	0.0509485	0.593035
ECOLI Glutamine-hydrolyzing GMP synthase OS	guaA	A0A4V3YUI0	0.375893	0.50048	0.0512594	0.839453
ECOLI Formate dehydrogenase accessory protein FdhE OS	fdhE	A0A4S5AQ93	0.236234	0.647807	0.0515315	0.571234
ECOLI Aspartate-semialdehyde dehydrogenase OS	FAZ83_00715	A0A4S5B0L9	0.212286	0.677571	0.0519025	0.521521
ECOLI Oxidoreductase OS	FAZ83_03195	A0A4S5B4Q8	0.108385	0.825465	0.0520741	0.288118
ECOLI Nucleoside-specific channel-forming protein Tsx OS	FAZ83_25580	A0A4S5AJ99	0.151515	0.765742	0.0538146	0.388931
ECOLI Glucose-6-phosphate dehydrogenase OS	zwf	A0A4S5AZA3	0.305024	0.570709	0.0541134	0.707484
ECOLI 1-deoxy-D-xylulose-5-phosphate reductoisomerase OS	ispC	A0A4S4PSC9	0.327871	0.546935	0.0557852	0.750866
ECOLI Phospholipid-binding lipoprotein MlaA OS	mlaA	A0A4S5B0F7	0.221046	0.66613	0.0559127	0.539856
ECOLI Uridine kinase OS	FAZ83_16595	A0A4S5ARR6	0.148079	0.768817	0.0567958	0.381122
ECOLI 30S ribosomal protein S15 OS	rpsO	A0A4S5B232	0.0514229	0.916465	0.0569773	0.144033
ECOLI 3-deoxy-manno-octulosonate cytidylyltransferase OS	kdsB	A0A4S5AUF1	0.263669	0.614248	0.057306	0.626665
ECOLI Cell envelope integrity protein TolA OS	tolA	A0A4S4PCR4	0.13522	0.787684	0.0574465	0.351573
ECOLI Transcription/translation regulatory transformer protein RfaH OS	rfaH	A0A4S5ATA7	0.17912	0.723616	0.0576429	0.450395
ECOLI Transcription modulator YdgT OS	ydgT	A0A4S5AZY3	0.174511	0.730091	0.0579815	0.440283
ECOLI tRNA (Guanosine(37)-N1)-methyltransferase TrmD OS	trmD	A0A4S5AM30	0.147606	0.769245	0.0580101	0.380046
ECOLI Major outer membrane lipoprotein OS	FAZ83_02920	A0A4S5AZP9	0.142739	0.777146	0.0591898	0.368916
ECOLI dTMP kinase OS	FAZ83_24120	A0A4S5ARE8	0.58502	0.333196	0.0598113	1.19407
ECOLI Bifunctional UDP-N-acetylglucosamine diphosphorylase/glucosamine-1-phosphate N-acetyltransferase GlmU OS	glmU	A0A4S5AY88	0.235089	0.64888	0.0599241	0.568886
ECOLI Bifunctional tetrahydrofolate synthase/dihydrofolate synthase OS	folC	A0A4S4Z5P8	0.224917	0.662206	0.0603596	0.547902
ECOLI F0F1 ATP synthase subunit beta OS	atpD	A0A4S5AX60	1.00464	0.144146	0.0606759	1.819
ECOLI Type I methionyl aminopeptidase OS	map	A0A4V3YUJ9	0.184769	0.716995	0.0607646	0.462709
ECOLI Pyruvate dehydrogenase (Acetyl-transferring), homodimeric type OS	aceE	A0A4V6S6Y8	0.398324	0.479389	0.0622768	0.879741
ECOLI Grx4 family monothiol glutaredoxin OS	FAZ83_03040	A0A4V3YUU7	0.33332	0.541554	0.0623595	0.761089
ECOLI tRNA-modifying protein YgfZ OS	ygfZ	A0A4S5B251	0.324173	0.550161	0.063461	0.7439
ECOLI 16S rRNA (Guanine(527)-N(7))-methyltransferase RsmG OS	rsmG	A0A4S5AY96	0.416826	0.46246	0.0636126	0.912499
ECOLI Lipoate--protein ligase LplA OS	lplA	A0A4S5AU62	0.614315	0.313572	0.0639779	1.24068
ECOLI 2,3,4,5-tetrahydropyridine-2,6-dicarboxylate N-succinyltransferase OS	dapD	A0A4S5AX16	0.489922	0.402906	0.0640418	1.03815
ECOLI TonB-dependent receptor OS	FAZ83_23445	A0A4S5AQ32	0.423521	0.456994	0.064051	0.924251
ECOLI Phosphoribosylformylglycinamidine cyclo-ligase OS	purM	A0A4S5B513	0.205005	0.686882	0.0642405	0.506143
ECOLI Porin OmpA OS	ompA	A0A4S5AXN4	0.280124	0.597971	0.0645841	0.659197
ECOLI DNA topoisomerase (ATP-hydrolyzing) subunit B OS	gyrB	A0A4S5B230	0.703754	0.260171	0.0646509	1.37949
ECOLI 6-N-hydroxylaminopurine resistance protein YcbX OS	ycbX	A0A4S5AXP2	0.252374	0.62898	0.0649583	0.604032
ECOLI tRNA 2-thiocytidine(32) synthetase TtcA OS	ttcA	A0A4S5ANT6	0.389495	0.486987	0.0651385	0.863962
ECOLI Serine-type D-Ala-D-Ala carboxypeptidase OS	dacB	A0A4S5AYW3	0.115731	0.812498	0.0654736	0.305742
ECOLI UDP-glucose 4-epimerase GalE OS	galE	A0A4S5AP67	0.760976	0.231218	0.0664155	1.46594
ECOLI Ammonia-dependent NAD(+) synthetase OS	nadE	A0A4S5AZV4	0.608768	0.316744	0.0670042	1.2319
ECOLI Molybdenum ABC transporter ATP-binding protein ModC OS	modC	A0A4S5ATC5	0.150394	0.767056	0.0671813	0.386388
ECOLI DNA-binding transcriptional repressor DeoR OS	deoR	A0A4S5AYY8	0.117515	0.809595	0.0673548	0.309993
ECOLI Iron-sulfur cluster biogenesis protein NfuA OS	FAZ83_10970	A0A4S5B1K1	0.232093	0.652595	0.0678136	0.56273
ECOLI Gfo/Idh/MocA family oxidoreductase OS	FAZ83_14890	A0A4S5AXR6	0.0422525	0.932464	0.0679525	0.119439
ECOLI NAD(P)H nitroreductase OS	FAZ83_02475	A0A4S4PSP0	0.369657	0.506831	0.0680485	0.828134
ECOLI Endolytic peptidoglycan transglycosylase RlpA OS	rlpA	A0A4S5AV91	0.27608	0.601455	0.0683695	0.65125
ECOLI Cell division protein FtsZ OS	ftsZ	A0A4S5B3R2	0.47034	0.419121	0.0686251	1.00504
ECOLI Glutamate-1-semialdehyde-2,1-aminomutase OS	hemL	A0A4S5AX22	0.44699	0.439189	0.0686836	0.965043
ECOLI Methionyl-tRNA formyltransferase OS	FAZ83_23155	A0A4S5AQK0	0.396121	0.480669	0.0687094	0.875813
ECOLI Sec-independent protein translocase subunit TatB OS	tatB	A0A4S5ASW9	0.101319	0.834662	0.0691757	0.270978
ECOLI Bifunctional D-glycero-beta-D-manno-heptose-7-phosphate kinase/D-glycero-beta-D-manno-heptose 1-phosphate adenylyltransferase HldE OS	hldE	A0A4V3YUT9	0.520834	0.378683	0.0704432	1.08968
ECOLI 30S ribosomal protein S21 OS	rpsU	A0A4S4P592	0.277724	0.600176	0.0719007	0.654485
ECOLI LacI family DNA-binding transcriptional regulator OS	FAZ83_08905	A0A4S5AWE0	0.105807	0.828034	0.0720755	0.281887
ECOLI Integration host factor subunit beta OS	ihfB	A0A4S5AUI3	0.128767	0.79407	0.0724332	0.336543
ECOLI Formate transporter FocA OS	focA	A0A4S5B0Z0	0.074496	0.876393	0.0731223	0.204096
ECOLI Dihydropteroate synthase OS	folP	A0A4S5B243	0.257945	0.621203	0.073857	0.615227
ECOLI Aldo/keto reductase OS	FAZ83_08655	A0A4S5B2U0	0.0708603	0.883514	0.0748857	0.194795
ECOLI Lipopolysaccharide 1,2-glucosyltransferase OS	FAZ83_19280	A0A4S5APU8	0.368974	0.507359	0.0753581	0.826892
ECOLI DUF1440 domain-containing protein OS	FAZ83_08565	A0A4S5AZN4	0.0808699	0.864107	0.0754821	0.220261
ECOLI ISC system 2Fe-2S type ferredoxin OS	fdx	A0A4S5B151	0.550767	0.358042	0.0763343	1.13878
ECOLI 16S rRNA (Guanine(1516)-N(2))-methyltransferase RsmJ OS	rsmJ	A0A4V3YUA2	0.30253	0.572776	0.0776087	0.702697
ECOLI tRNA preQ1(34) S-adenosylmethionine ribosyltransferase-isomerase QueA OS	queA	A0A4S5AH45	0.436692	0.447877	0.0783008	0.947219
ECOLI Outer membrane channel protein TolC OS	tolC	A0A4S5AYU3	0.696435	0.264863	0.0792154	1.36831
ECOLI 50S ribosomal protein L24 OS	rplX	A0A4S5AQD2	0.0955099	0.840575	0.0803572	0.256742
ECOLI Exonuclease subunit SbcC OS	sbcC	A0A4S5AGR3	0.338129	0.536787	0.080705	0.770073
ECOLI NAD(P)/FAD-dependent oxidoreductase OS	FAZ83_11375	A0A4S5AUF5	0.263696	0.614675	0.0814473	0.626719
ECOLI 50S ribosomal protein L14 OS	rplN	A0A4S5AK42	0.42973	0.453352	0.0816243	0.935103
ECOLI 30S ribosomal protein S4 OS	rpsD	A0A4S5AKH7	0.488334	0.404311	0.0816294	1.03548
ECOLI 16S rRNA (Uracil(1498)-N(3))-methyltransferase OS	rsmE	A0A4S5AXX7	0.476251	0.414074	0.0817359	1.01507
ECOLI 7-cyano-7-deazaguanine synthase QueC OS	queC	A0A4S5AS41	0.303462	0.572322	0.0820033	0.704486
ECOLI 50S ribosomal protein L5 OS	rplE	A0A4S4NLV7	0.447526	0.439386	0.0824439	0.965966
ECOLI Macrodomain Ter protein MatP OS	matP	A0A4S5B2P6	0.10529	0.828575	0.082578	0.280633
ECOLI Lipopolysaccharide core heptosyltransferase RfaQ OS	rfaQ	A0A4S5AWD3	0.303301	0.572071	0.0832491	0.704177
ECOLI tRNA dihydrouridine(16) synthase DusC OS	dusC	A0A4S5B114	0.171653	0.733807	0.0853138	0.433983
ECOLI Non-canonical purine NTP phosphatase OS	yjjX	A0A4V3YT35	0.345164	0.530567	0.0861651	0.783155
ECOLI DNA-binding protein StpA OS	stpA	A0A4S5ARZ9	0.397488	0.480108	0.0863008	0.878252
ECOLI Galactose/glucose ABC transporter substrate-binding protein MglB OS	mglB	A0A4S5B104	0.270374	0.606719	0.086675	0.639984
ECOLI AsmA family protein OS	FAZ83_19415	A0A4S4YPJ3	0.0862708	0.856999	0.0877857	0.233822
ECOLI Tyrosine-protein kinase Wzc OS	wzc	A0A4S4PG98	0.0869943	0.855836	0.087999	0.23563
ECOLI NADH-quinone oxidoreductase subunit NuoI OS	nuoI	A0A4S5B726	0.341018	0.534316	0.088157	0.775455
ECOLI Phage shock protein PspA OS	pspA	A0A4S4P3P6	0.49621	0.39775	0.088555	1.0487
ECOLI Ribonuclease PH OS	FAZ83_19355	A0A4S5AWE2	0.357747	0.518479	0.0887616	0.806369
ECOLI DeoR/GlpR family transcriptional regulator OS	FAZ83_10930	A0A4S5AV65	0.306456	0.569203	0.0887998	0.710229
ECOLI Outer membrane protein assembly factor BamB OS	bamB	A0A4S5AWS2	0.576968	0.339167	0.0888338	1.18116
ECOLI CoA-binding protein OS	FAZ83_12125	A0A4S4PND5	0.20648	0.685574	0.0896937	0.509267
ECOLI 50S ribosomal protein L16 OS	rplP	A0A4S5AK43	0.425219	0.455599	0.091231	0.927223
ECOLI Ferredoxin--NADP(+) reductase OS	FAZ83_18695	A0A4S5ATX7	0.46326	0.425032	0.0916166	0.992969
ECOLI Tyrosine--tRNA ligase OS	tyrS	A0A4S5B026	0.483223	0.40859	0.091972	1.02686
ECOLI Trigger factor OS	FAZ83_16760	A0A4S5AWJ0	1.55872	0.051871	0.0930023	2.57561
ECOLI LysR family transcriptional regulator OS	FAZ83_04365	A0A4V3YUP9	0.0845386	0.85991	0.0932426	0.229486
ECOLI RNA polymerase-associated protein RapA OS	rapA	A0A4S5B296	0.821618	0.20434	0.0935656	1.55587
ECOLI Transporter OS	FAZ83_15635	A0A4S5B0N4	0.613088	0.314301	0.0941919	1.23874
ECOLI 30S ribosomal protein S3 OS	rpsC	A0A4S5ARK9	0.841881	0.196812	0.0944468	1.58557
ECOLI YicC family protein OS	FAZ83_19360	A0A4S5AQH1	0.589027	0.330375	0.0949205	1.20049
ECOLI Biofilm formation regulator HmsP OS	hmsP	A0A4S4PPP7	0.122375	0.803243	0.0974874	0.321514
ECOLI Malate dehydrogenase (Quinone) OS	mqo	A0A4S4YX91	0.530473	0.371644	0.097599	1.10557
ECOLI Fe(3+) dicitrate transport protein FecA OS	fecA	A0A4S5AJT6	0.52373	0.376976	0.098148	1.09446
ECOLI RidA family protein OS	FAZ83_02245	A0A4S5B6J2	0.231138	0.653355	0.099637	0.560764
ECOLI 50S ribosomal protein L6 OS	rplF	A0A4S5AL06	0.757388	0.233187	0.0998446	1.46057
ECOLI RNA-binding transcriptional accessory protein OS	FAZ83_11005	A0A4S4PNS0	0.436143	0.44751	0.101482	0.946266
ECOLI Threonine--tRNA ligase OS	thrS	A0A4S5B645	0.98937	0.148781	0.102601	1.79744
ECOLI HslU--HslV peptidase ATPase subunit OS	hslU	A0A4V6S6W2	0.998697	0.145373	0.102678	1.81062
ECOLI Cytosol nonspecific dipeptidase OS	pepD	A0A4S5AW59	2.51624	0.008736	0.102769	3.88256	+
ECOLI Fumarate hydratase OS	FAZ83_03255	A0A4S5B407	0.569385	0.344872	0.104354	1.16895
ECOLI Ribosome maturation factor RimM OS	rimM	A0A4S5ALK4	0.8929	0.178736	0.106546	1.65967
ECOLI Type I DNA topoisomerase OS	topA	A0A4S5APX0	1.35973	0.0743912	0.106993	2.30769
ECOLI Serine endoprotease DegP OS	degP	A0A4S4PSC0	0.771709	0.225501	0.107193	1.48198
ECOLI Alkyl hydroperoxide reductase subunit C OS	ahpC	A0A4S4P0D7	0.685485	0.26963	0.108112	1.35152
ECOLI Tol-Pal system protein TolB OS	tolB	A0A4V3YTZ5	0.987374	0.149081	0.108524	1.79462
ECOLI NADPH-dependent ferric chelate reductase OS	nfeF	A0A4S5AYX4	0.742303	0.238839	0.108655	1.43791
ECOLI Elongation factor G OS	fusA	A0A4S5B1S2	0.598571	0.323028	0.108917	1.21571
ECOLI FMN-binding protein MioC OS	mioC	A0A4S5AX69	0.620474	0.308936	0.109191	1.2504
ECOLI UPF0231 family protein OS	FAZ83_06830	A0A4S5B5J7	0.252922	0.628416	0.109609	0.605136
ECOLI NAD-dependent protein deacylase OS	cobB	A0A4S4P5Z5	0.24511	0.637968	0.109705	0.589339
ECOLI Outer membrane protein assembly factor BamC OS	bamC	A0A4S5AWJ3	1.21165	0.0973056	0.11002	2.10628
ECOLI Histidine--tRNA ligase OS	hisS	A0A4V3YUI3	0.857714	0.190441	0.110406	1.60867
ECOLI Acyl carrier protein OS	acpP	A0A4S5ATA8	0.498256	0.395856	0.111285	1.05213
ECOLI NAD(P)H-dependent chromate oxidoreductase YieF OS	yieF	A0A4S5AYL2	0.671626	0.27759	0.112164	1.33018
ECOLI Glycerophosphodiester phosphodiesterase OS	ugpQ	A0A4S5AYC3	0.536671	0.367125	0.113171	1.11575
ECOLI Adenylosuccinate synthase OS	purA	A0A4S5ASS6	1.12258	0.112801	0.11366	1.98369
ECOLI 2,5-didehydrogluconate reductase DkgA OS	dkgA	A0A4S4PSM9	0.114308	0.814623	0.114034	0.302343
ECOLI 30S ribosomal protein S9 OS	rpsI	A0A4S4NUH3	0.601514	0.321752	0.114126	1.22039
ECOLI DNA-directed RNA polymerase subunit alpha OS	rpoA	A0A4S5AL01	0.391695	0.485033	0.114421	0.867904
ECOLI 50S ribosomal protein L17 OS	rplQ	A0A4S5ARI3	0.939569	0.162781	0.115088	1.72668
ECOLI Cell division protein ZapD OS	zapD	A0A4V3YUQ1	0.431999	0.451707	0.11583	0.939058
ECOLI 50S ribosomal protein L1 OS	rplA	A0A4S5ALA4	1.06669	0.127252	0.116225	1.90602
ECOLI Methionine--tRNA ligase OS	metG	A0A4S5B5B6	1.26162	0.0892525	0.116755	2.17453
ECOLI Phenylalanine--tRNA ligase subunit alpha OS	pheS	A0A4S5B3S2	1.67928	0.0411737	0.117066	2.73735	+
ECOLI Isochorismate synthase EntC OS	entC	A0A4S4PNX7	0.205376	0.686696	0.117144	0.506928
ECOLI Hemolysin expression modulator Hha OS	hha	A0A4S5ARH4	0.163406	0.746228	0.117279	0.415677
ECOLI Phosphopyruvate hydratase OS	FAZ83_05170	A0A4S5AXV7	1.72202	0.0375614	0.118376	2.7947	+
ECOLI Serine O-acetyltransferase OS	cysE	A0A4S5APP5	0.353282	0.523396	0.118529	0.798158
ECOLI Glutathione synthase OS	gshB	A0A4S5B1A3	0.729294	0.245093	0.118944	1.41828
ECOLI Serine protease inhibitor ecotin OS	eco	A0A4S4PWH8	0.91662	0.169227	0.119616	1.69382
ECOLI Glucarate dehydratase OS	gudD	A0A4S5AXK4	0.775627	0.223883	0.119786	1.48782
ECOLI LPS export ABC transporter ATP-binding protein OS	lptB	A0A4S4NZ34	1.00246	0.144565	0.120039	1.81594
ECOLI Transcriptional regulator ArgR OS	argR	A0A4S5B5I2	0.56313	0.349645	0.120588	1.15884
ECOLI DNA-binding protein HU-alpha OS	hupA	A0A4S5ARI0	0.422202	0.457466	0.120626	0.921938
ECOLI Lipid A export ATP-binding/permease MsbA OS	FAZ83_12380	A0A4S5B0Y2	0.674089	0.276621	0.12113	1.33398
ECOLI Phosphomannomutase CpsG OS	cpsG	A0A4S5ARQ4	0.881814	0.182044	0.121215	1.64365
ECOLI Flagellar motor stator protein MotA OS	motA	A0A4S5B2H7	0.135004	0.787609	0.121291	0.351072
ECOLI Iron-sulfur cluster carrier protein ApbC OS	apbC	A0A4V3YUY9	0.868019	0.186348	0.12153	1.62365
ECOLI Sugar-phosphatase YbiV OS	ybiV	A0A4S4PPE1	0.476436	0.414228	0.122686	1.01538
ECOLI YajQ family cyclic di-GMP-binding protein OS	FAZ83_16710	A0A4S5AWI3	1.45641	0.0623794	0.124384	2.43811
ECOLI D-alanine--D-alanine ligase A OS	FAZ83_09050	A0A4S5B1C9	1.14258	0.108805	0.125053	2.01134
ECOLI Enterobactin biosynthesis bifunctional isochorismatase/aryl carrier protein EntB OS	entB	A0A4S5B0C6	0.326588	0.548	0.126033	0.748451
ECOLI Cyclic pyranopterin monophosphate synthase MoaC OS	moaC	A0A4S5AS95	0.31866	0.556874	0.126095	0.733478
ECOLI dUTP diphosphatase OS	FAZ83_19340	A0A4S4P754	0.38335	0.493359	0.127094	0.852919
ECOLI Beta-ketoacyl-ACP synthase I OS	fabB	A0A4S4PUV3	0.5978	0.323101	0.128214	1.21448
ECOLI ADP-ribosylglycohydrolase family protein OS	FAZ83_01785	A0A4S5B988	0.417846	0.462096	0.128867	0.914292
ECOLI 30S ribosomal protein S16 OS	rpsP	A0A4S5ARK4	0.172893	0.73173	0.132228	0.436718
ECOLI tRNA dihydrouridine(20/20a) synthase DusA OS	dusA	A0A4S4Z0N3	0.556567	0.353824	0.133451	1.14821
ECOLI D-amino acid dehydrogenase OS	FAZ83_18930	A0A4S5AQ64	0.442765	0.441882	0.133611	0.957745
ECOLI Thioredoxin-disulfide reductase OS	trxB	A0A4S5AZA4	1.20954	0.0970667	0.134827	2.10339
ECOLI Molybdate ABC transporter substrate-binding protein OS	modA	A0A4S5ASA7	1.06579	0.127169	0.136866	1.90477
ECOLI YncE family protein OS	FAZ83_23450	A0A4S4YD33	0.974008	0.152919	0.13765	1.77569
ECOLI 2-iminobutanoate/2-iminopropanoate deaminase OS	FAZ83_16065	A0A4S5AWK5	0.446746	0.438677	0.137718	0.96462
ECOLI Recombination-associated protein RdgC OS	rdgC	A0A4V3YUN1	0.317126	0.558248	0.137816	0.73057
ECOLI Adenosylmethionine decarboxylase OS	speD	A0A4S5B0J7	0.410091	0.467527	0.138063	0.900623
ECOLI GTP-binding protein (Fragment) OS	FAZ83_11335	A0A4S5AVM0;A0A4S5AE36	0.376434	0.500915	0.138188	0.840433
ECOLI Molybdenum cofactor biosynthesis protein B OS	moaB	A0A4S5AWU7	0.787177	0.218552	0.138335	1.50499
ECOLI 30S ribosomal protein S8 OS	rpsH	A0A4S5AKI4	0.672693	0.277254	0.139107	1.33183
ECOLI Thymidine phosphorylase OS	deoA	A0A4S5B2H5	1.13447	0.110142	0.140872	2.00013
ECOLI Serine hydroxymethyltransferase OS	FAZ83_08150	A0A4S5B3D9	1.10651	0.117184	0.141243	1.96143
ECOLI Purine-nucleoside phosphorylase OS	deoD	A0A4S5B0H1	1.78104	0.0340051	0.141827	2.87396	+
ECOLI 6,7-dimethyl-8-ribityllumazine synthase OS	ribE	A0A4S5AS14	1.70153	0.0393143	0.1419	2.7672	+
ECOLI RNA polymerase sigma factor RpoE OS	rpoE	A0A4S5AX98	0.152264	0.764652	0.142182	0.390629
ECOLI Envelope stress response activation lipoprotein NlpE OS	nlpE	A0A4S5AWX8	0.0901853	0.849955	0.142738	0.243575
ECOLI Acetate kinase OS	FAZ83_00830	A0A4S5B4S6	0.792311	0.216328	0.143791	1.51261
ECOLI cAMP-activated global transcriptional regulator CRP OS	crp	A0A4S5B053	0.486149	0.40596	0.144344	1.0318
ECOLI tRNA (Cytosine(32)/uridine(32)-2-O)-methyltransferase TrmJ OS	trmJ	A0A4S5AWT8	0.875685	0.184273	0.145696	1.63478
ECOLI 5-methylthioadenosine/S-adenosylhomocysteine nucleosidase OS	mtnN	A0A4S5AXF7	0.481361	0.409194	0.145804	1.02372
ECOLI Ribonuclease HI OS	rnhA	A0A4S5ATB6	0.132436	0.790004	0.145968	0.345105
ECOLI 50S ribosomal protein L23 OS	rplW	A0A4V3YTE4	0.134879	0.787323	0.146043	0.350783
ECOLI UPF0267 protein YqfB OS	yqfB	A0A4S5B171	0.272124	0.604451	0.14608	0.643446
ECOLI Argininosuccinate synthase OS	argG	A0A4S5B3S6	0.821044	0.20446	0.147329	1.55503
ECOLI Kef family K(+) transporter OS	FAZ83_19515	A0A4S5AW97	0.347931	0.52791	0.147547	0.788279
ECOLI HTH-type transcriptional repressor AllR OS	allR	A0A4S5B258	0.12588	0.796884	0.148197	0.329771
ECOLI 23S rRNA (Adenine(2030)-N(6))-methyltransferase RlmJ OS	FAZ83_11410	A0A4S5AUK7	0.543092	0.364684	0.15038	1.12626
ECOLI Protein CreA OS	creA	A0A4S5AHZ8	0.427302	0.455073	0.150715	0.930863
ECOLI Bifunctional biotin--[acetyl-CoA-carboxylase] ligase/biotin operon repressor BirA OS	birA	A0A4S5AFK3	0.60466	0.319695	0.15084	1.22538
ECOLI YihA family ribosome biogenesis GTP-binding protein OS	FAZ83_21835	A0A4V3YTL3	1.63579	0.045177	0.15371	2.67902	+
ECOLI tRNA pseudouridine(13) synthase TruD OS	truD	A0A4S4PH42	1.36195	0.0738535	0.1547	2.3107
ECOLI Cytochrome o ubiquinol oxidase subunit II OS	FAZ83_16740	A0A4S5ARE9	0.902578	0.174397	0.156753	1.67363
ECOLI Cysteine--tRNA ligase OS	cysS	A0A4S5AVL8	1.69363	0.04	0.157453	2.75661	+
ECOLI 50S ribosomal protein L27 OS	rpmA	A0A4S5B340	0.15014	0.767079	0.15825	0.385811
ECOLI Acetyl-CoA carboxylase biotin carboxyl carrier protein OS	accB	A0A4S5AZ03	0.495803	0.397475	0.158473	1.04802
ECOLI Energy-dependent translational throttle protein EttA OS	ettA	A0A4S5AL22	1.72855	0.0370725	0.158609	2.80346	+
ECOLI Succinyl-diaminopimelate desuccinylase OS	dapE	A0A4S5B338	0.949243	0.160207	0.159177	1.74048
ECOLI Tryptophan synthase subunit beta OS	trpB	A0A4S5ANQ5	1.26251	0.0891939	0.160247	2.17575
ECOLI Enoyl-ACP reductase FabI OS	fabI	A0A4S5AUF0	0.532235	0.370696	0.160273	1.10847
ECOLI Ribonuclease T OS	rnt	A0A4S5AZR7	0.663892	0.282496	0.160833	1.31822
ECOLI Galactose/methyl galactoside ABC transporter ATP-binding protein MglA OS	mglA	A0A4S5B5T0	0.399979	0.478315	0.162368	0.882689
ECOLI F0F1 ATP synthase subunit delta OS	atpH	A0A4S5B062	1.04089	0.133703	0.162601	1.86996
ECOLI NADH dehydrogenase OS	FAZ83_24175	A0A4S5AI75	0.946561	0.160841	0.163628	1.73665
ECOLI Nif3-like dinuclear metal center hexameric protein OS	FAZ83_17625	A0A4S4NM64	0.351226	0.524608	0.163764	0.794366
ECOLI NUDIX hydrolase YfcD OS	yfcD	A0A4S5B0N1	1.2161	0.0966892	0.16389	2.11237
ECOLI YfcL family protein OS	FAZ83_00685	A0A4S5B0H5	0.352786	0.523689	0.164255	0.797243
ECOLI Diaminopimelate epimerase OS	dapF	A0A4S5AY40	0.544468	0.364092	0.164647	1.12851
ECOLI Asparagine--tRNA ligase OS	asnS	A0A4S4P5U7	2.75962	0.00500917	0.165281	4.23162	+
ECOLI FtsH protease activity modulator HflK OS	hflK	A0A4S4PPV4	1.27675	0.0869898	0.167662	2.19513
ECOLI Bifunctional aconitate hydratase 2/2-methylisocitrate dehydratase OS	acnB	A0A4S5B3P7	1.30661	0.0816944	0.168058	2.23572
ECOLI Polyamine aminopropyltransferase OS	speE	A0A4S4PUD2	0.255141	0.625213	0.168535	0.609601
ECOLI DNA topoisomerase (ATP-hydrolyzing) subunit A OS	gyrA	A0A4S5B0P6	2.80563	0.0046729	0.17045	4.29876	+
ECOLI Oxidative stress defense protein OS	FAZ83_06020	A0A4S5B185	1.24751	0.0916678	0.17049	2.15528
ECOLI tRNA pseudouridine(38-40) synthase TruA OS	truA	A0A4S5B5E2	0.750954	0.235898	0.170884	1.45092
ECOLI Preprotein translocase subunit YajC OS	yajC	A0A4S5ALK6	0.590002	0.329806	0.171988	1.20204
ECOLI Secretion protein HlyD OS	hlyD	A0A4S5ALH4	0.317827	0.557587	0.172977	0.731899
ECOLI Nucleoside-diphosphate kinase OS	FAZ83_07985	A0A4S5B571	0.370736	0.506673	0.173175	0.830097
ECOLI 50S ribosomal protein L11 OS	rplK	A0A4S5ASN9	0.429153	0.453332	0.174603	0.934096
ECOLI CTP synthase (Glutamine hydrolyzing) OS	pyrG	A0A4S5AXI7	1.22096	0.0961556	0.175355	2.11902
ECOLI NADP(+)-dependent aldehyde reductase OS	ybbO	A0A4S5APZ7	0.513978	0.383214	0.176339	1.07833
ECOLI Ferrochelatase OS	FAZ83_16955	A0A4S5AY43	0.87534	0.184146	0.177379	1.63428
ECOLI HNH nuclease family protein OS	FAZ83_25575	A0A4V3YSS5	0.396678	0.480785	0.178288	0.876807
ECOLI Small-conductance mechanosensitive channel MscS OS	mscS	A0A4S5AXZ7	0.558059	0.352702	0.179036	1.15063
ECOLI Peptidylprolyl isomerase OS	ppiD	A0A4S5AZS1	0.969226	0.154635	0.179143	1.7689
ECOLI Acetyl-CoA carboxylase, carboxyltransferase subunit beta OS	accD	A0A4S5B4Q5	0.620866	0.308901	0.179434	1.25101
ECOLI 6-phosphogluconate phosphatase OS	yieH	A0A4S5AY79	0.918131	0.169221	0.179888	1.69598
ECOLI Deoxyribose-phosphate aldolase OS	deoC	A0A4S5AXG4	1.37925	0.0713247	0.180645	2.33408
ECOLI Ferric iron uptake transcriptional regulator OS	fur	A0A4S5AJB4	0.486563	0.405794	0.180983	1.03249
ECOLI DUF883 domain-containing protein OS	FAZ83_04330	A0A4S5B1X4	0.446908	0.438885	0.181769	0.964901
ECOLI YbjN domain-containing protein OS	FAZ83_15210	A0A4S5AVW7	0.414815	0.463549	0.181958	0.908958
ECOLI Elongation factor Ts OS	tsf	A0A4S5AX23	1.52037	0.0547801	0.182861	2.52411
ECOLI Bifunctional 3-hydroxydecanoyl-ACP dehydratase/trans-2-decenoyl-ACP isomerase OS	fabA	A0A4S5B0V0	0.840423	0.197128	0.184558	1.58344
ECOLI Threonylcarbamoyl-AMP synthase OS	FAZ83_21035	A0A4S5ATW9	1.07553	0.125204	0.18469	1.91836
ECOLI Long-chain-fatty-acid--CoA ligase FadD OS	fadD	A0A4S5B7R0	1.54888	0.052322	0.185193	2.56239
ECOLI Uroporphyrinogen decarboxylase OS	hemE	A0A4S5ALA6	0.680478	0.272168	0.186117	1.34383
ECOLI Potassium binding protein Kbp OS	kbp	A0A4S5ALM0	0.361112	0.514713	0.188013	0.812538
ECOLI Cold shock protein CspG OS	cspG	A0A4S5AUB7	0.430257	0.453109	0.188056	0.936022
ECOLI Thiol:disulfide interchange protein DsbA OS	dsbA	A0A4S5AI81	1.15435	0.105721	0.189709	2.02756
ECOLI Proline/glycine betaine ABC transporter ATP-binding protein ProV OS	FAZ83_23955	A0A4S5AIP1	0.67053	0.278077	0.190213	1.32849
ECOLI Exodeoxyribonuclease V subunit gamma OS	recC	A0A4S5AXL6	0.207377	0.684475	0.190392	0.511166
ECOLI 30S ribosomal protein S18 OS	rpsR	A0A4S5AVP7	0.748909	0.236588	0.192198	1.44785
ECOLI 30S ribosomal protein S11 OS	rpsK	A0A4S5AQK9	0.430776	0.452838	0.192478	0.936926
ECOLI Lysine 6-monooxygenase OS	FAZ83_19115	A0A4S5AV76	0.443849	0.441062	0.194648	0.959618
ECOLI Glucans biosynthesis protein MdoG OS	mdoG	A0A4S5ASZ7	0.934645	0.163934	0.194952	1.71964
ECOLI Uncharacterized protein OS	FAZ83_06330	A0A4V3YUN0	0.0972001	0.838749	0.195063	0.260897
ECOLI Carbonate dehydratase OS	FAZ83_06795	A0A4S5AXI3	1.06659	0.127083	0.196629	1.90589
ECOLI L-serine ammonia-lyase OS	sdaA	A0A4S4PSU3	1.31875	0.0799649	0.197078	2.25219
ECOLI Aminodeoxychorismate synthase component 1 OS	pabB	A0A4S5AZD5	0.524948	0.376106	0.197277	1.09647
ECOLI Exodeoxyribonuclease III OS	xthA	A0A4S4Z266	0.665329	0.281639	0.200529	1.32045
ECOLI Zinc ABC transporter substrate-binding protein ZnuA OS	znuA	A0A4S4YIM4	0.792626	0.216457	0.202422	1.51308
ECOLI 4-hydroxy-3-polyprenylbenzoate decarboxylase OS	ubiD	A0A4S5AY26	1.16628	0.103861	0.20356	2.044
ECOLI 4-phosphoerythronate dehydrogenase PdxB OS	pdxB	A0A4S5B0Q3	1.90552	0.0272837	0.20365	3.04152	+
ECOLI Two-component system response regulator BaeR OS	baeR	A0A4S5AWT4	0.940648	0.162721	0.203957	1.72822
ECOLI Ni(II)/Co(II) efflux transporter accessory subunit RcnB OS	rcnB	A0A4S5B7H5	0.299374	0.575877	0.204818	0.696624
ECOLI DUF493 family protein OS	FAZ83_10045	A0A4S5AVP2	0.956211	0.158321	0.20577	1.7504
ECOLI Thiol peroxidase OS	FAZ83_20270	A0A4V3YTT0	1.24155	0.092919	0.208309	2.14716
ECOLI MmcQ/YjbR family DNA-binding protein OS	FAZ83_09350	A0A4S5AVT0	0.19871	0.696859	0.209288	0.492742
ECOLI Bifunctional methylenetetrahydrofolate dehydrogenase/methenyltetrahydrofolate cyclohydrolase FolD OS	folD	A0A4S5AVJ5	0.563963	0.349257	0.212078	1.16019
ECOLI Copper homeostasis protein CutC OS	cutC	A0A4S5AZK8	0.797656	0.214615	0.212191	1.52053
ECOLI Membrane-bound lytic murein transglycosylase MltC OS	mltC	A0A4S5B1F6	0.228367	0.657207	0.212478	0.555046
ECOLI DUF1315 family protein OS	FAZ83_02415	A0A4S4PSH1	0.749044	0.236765	0.213753	1.44805
ECOLI Porphobilinogen synthase OS	hemB	A0A4S5B0S9	2.44004	0.00966292	0.217041	3.7752	+
ECOLI Lytic murein transglycosylase B OS	mltB	A0A4S5AWQ0	0.957955	0.157982	0.217592	1.75289
ECOLI SsrA-binding protein SmpB OS	smpB	A0A4S5ALL3	0.284154	0.593516	0.21811	0.667088
ECOLI tRNA (Uridine(34)/cytosine(34)/5-carboxymethylaminomethyluridine(34)-2-O)-methyltransferase TrmL OS	trmL	A0A4V3YTB8	1.28909	0.0846942	0.218122	2.21192
ECOLI DNA-binding transcriptional regulator OxyR OS	oxyR	A0A4S5AP26	1.60327	0.0479198	0.219527	2.63538	+
ECOLI 50S ribosomal protein L22 OS	rplV	A0A4S5AL26	0.562686	0.349718	0.21975	1.15812
ECOLI Cardiolipin transport protein PbgA OS	pbgA	A0A4S5B5P8	0.249852	0.631541	0.221241	0.598942
ECOLI Nucleotide exchange factor GrpE OS	grpE	A0A4S5ALC6	2.63145	0.00637288	0.221628	4.04657	+
ECOLI Lipopolysaccharide core heptose(I) kinase RfaP OS	rfaP	A0A4S4PGQ6	0.650456	0.29092	0.221976	1.29736
ECOLI N-acetylmuramoyl-L-alanine amidase AmiB OS	amiB	A0A4S5ASB5	0.308313	0.567548	0.225825	0.713781
ECOLI Orotate phosphoribosyltransferase OS	pyrE	A0A4S5APV1	1.39157	0.0698011	0.22766	2.35072
ECOLI ADP-glyceromanno-heptose 6-epimerase OS	rfaD	A0A4S5AJD1	2.99704	0.00305759	0.228752	4.58245	+
ECOLI Glutaredoxin 2 OS	grxB	A0A4S5ASK9	0.820271	0.204683	0.232256	1.55389
ECOLI Chaperonin GroEL OS	groL	A0A4S5B2J9	1.97834	0.0234566	0.232499	3.13993	+
ECOLI Uncharacterized protein OS	FAZ83_06815	A0A4S5B1H6	0.29262	0.582371	0.232662	0.683566
ECOLI Flagella biosynthesis regulator Flk OS	FAZ83_00705	A0A4S5B6Y8	0.23827	0.645852	0.235242	0.575402
ECOLI 4-hydroxy-3-methylbut-2-enyl diphosphate reductase OS	ispH	A0A4V3YUK8	0.948397	0.160413	0.236457	1.73927
ECOLI Copper response regulator transcription factor CusR OS	cusR	A0A4S5AVH7	0.410321	0.467663	0.236745	0.901029
ECOLI Bifunctional protein-disulfide isomerase/oxidoreductase DsbC OS	dsbC	A0A4S5B4B6	1.13853	0.109243	0.238827	2.00574
ECOLI Oligopeptidase A OS	prlC	A0A4S5AYY9	2.03257	0.0212537	0.240029	3.21346	+
ECOLI S-ribosylhomocysteine lyase OS	luxS	A0A4S5AP33	1.84399	0.030656	0.240107	2.9586	+
ECOLI Arabinose-5-phosphate isomerase KdsD OS	kdsD	A0A4S5AYW0	1.34321	0.076852	0.240274	2.28533
ECOLI DNA-binding transcriptional regulator Fis OS	fis	A0A4S5AZ24	0.885433	0.180871	0.241309	1.64889
ECOLI Glycine C-acetyltransferase OS	kbl	A0A4S5APQ6	1.97768	0.0234697	0.242783	3.13904	+
ECOLI FAD assembly factor SdhE OS	sdhE	A0A4V3YUM0	0.129246	0.794655	0.243207	0.337663
ECOLI Nitrate/nitrite response regulator protein NarP OS	narP	A0A4S5B113	0.648022	0.292012	0.243547	1.29357
ECOLI Lipoprotein OS	FAZ83_18300	A0A4S4NWH8	1.02495	0.138104	0.244012	1.84759
ECOLI Co-chaperone GroES OS	groES	A0A4S5AW00	1.59462	0.0488584	0.244552	2.62378	+
ECOLI 50S ribosomal protein L18 OS	rplR	A0A4S5ARJ7	0.185994	0.715859	0.245801	0.465369
ECOLI Two-component system sensor histidine kinase RstB OS	rstB	A0A4S5B869	0.311239	0.564253	0.246948	0.719369
ECOLI RNA chaperone/antiterminator CspA OS	cspA	A0A4V3YUB6	0.884467	0.180898	0.248652	1.64749
ECOLI YoaH family protein OS	FAZ83_02235	A0A4S4P887	0.824489	0.202839	0.249098	1.56009
ECOLI 2,3-diphosphoglycerate-dependent phosphoglycerate mutase OS	gpmA	A0A4S5ATD1	1.80828	0.0329504	0.249356	2.91056	+
ECOLI ATP-dependent helicase HrpB OS	hrpB	A0A4S5AX36	0.363226	0.512173	0.251619	0.816406
ECOLI 5-amino-6-(5-phospho-D-ribitylamino)uracil phosphatase OS	ybjI	A0A4S5ASL9	0.235589	0.648456	0.251966	0.569911
ECOLI Uncharacterized protein OS	FAZ83_02985	A0A4S5B4M3	0.161679	0.74808	0.252435	0.411817
ECOLI Adenylosuccinate lyase OS	purB	A0A4V3YTH2	1.69749	0.0397245	0.252961	2.76178	+
ECOLI 50S ribosomal protein L15 OS	rplO	A0A4S5APA1	2.25585	0.0133514	0.252988	3.51895	+
ECOLI Molecular chaperone HtpG OS	htpG	A0A4S5AZW2	3.32037	0.00161006	0.254345	5.07938	+
ECOLI Ketoacyl-ACP synthase III OS	FAZ83_15015	A0A4S5B1A6	1.99846	0.0225	0.255855	3.16719	+
ECOLI L-threonine 3-dehydrogenase OS	FAZ83_23545	A0A4V3YTE9	4.1716	0.000551724	0.256004	6.51846	+
ECOLI Beta-ketoacyl-ACP synthase II OS	fabF	A0A4S5AT32	2.40626	0.0104444	0.257252	3.72787	+
ECOLI IscS subfamily cysteine desulfurase OS	FAZ83_08045	A0A4S4NUW6	2.23321	0.0136842	0.257294	3.48773	+
ECOLI 30S ribosomal protein S20 OS	rpsT	A0A4S5B3X7	0.391268	0.485126	0.258428	0.867139
ECOLI YccF domain-containing protein OS	FAZ83_12145	A0A4S5AZ49	0.136479	0.786288	0.259167	0.354491
ECOLI Kdo(2)-lipid A phosphotransferase OS	lpxT	A0A4S5B489	0.373068	0.503739	0.259927	0.834332
ECOLI Integration host factor subunit alpha OS	ihfA	A0A4S5B2W2	1.32549	0.0790655	0.260886	2.26133
ECOLI Multidrug efflux MATE transporter MdtK OS	mdtK	A0A4V3YUU0	0.212238	0.677158	0.262057	0.521419
ECOLI Catecholate siderophore receptor Fiu OS	FAZ83_22510	A0A4S5ALG4	0.265611	0.612357	0.262157	0.630531
ECOLI tRNA/rRNA methyltransferase OS	FAZ83_08310	A0A4S5B3G5	1.84603	0.0305241	0.262184	2.96136	+
ECOLI UMP kinase OS	pyrH	A0A4S5AXE8	0.529345	0.372469	0.264313	1.10372
ECOLI 3-hydroxyacyl-ACP dehydratase FabZ OS	fabZ	A0A4S5AX14	0.860076	0.189808	0.267853	1.61211
ECOLI Cytochrome b562 OS	cybC	A0A4S5ARV6	0.147545	0.768827	0.269062	0.379906
ECOLI Uridine phosphorylase OS	FAZ83_14490	A0A4S5AY17	2.50746	0.00877778	0.274506	3.87015	+
ECOLI 50S ribosomal protein L20 OS	rplT	A0A4S5B4H8	1.41645	0.0670746	0.274909	2.38429
ECOLI Dihydrolipoyl dehydrogenase OS	lpdA	A0A4S5AX61	1.32275	0.0793099	0.275791	2.25762
ECOLI Xaa-Pro dipeptidase OS	pepQ	A0A4S5AWF7	2.65613	0.00602597	0.278521	4.08198	+
ECOLI Transcription antiterminator/RNA stability regulator CspE OS	cspE	A0A4S5AZP8	1.05589	0.129395	0.27958	1.89095
ECOLI Molecular chaperone Skp OS	skp	A0A4V3YUJ6	1.23957	0.0930741	0.280347	2.14445
ECOLI Metal-dependent hydrolase OS	FAZ83_24130	A0A4S5APM1	0.917278	0.169128	0.281716	1.69476
ECOLI Multidrug efflux MFS transporter periplasmic adaptor subunit EmrA OS	emrA	A0A4S5APB9	1.81589	0.0328042	0.281722	2.9208	+
ECOLI Endonuclease SmrB OS	smrB	A0A4S5B6Y0	0.298775	0.576234	0.283453	0.695468
ECOLI Multidrug efflux transporter EmrAB transcriptional repressor EmrR OS	emrR	A0A4S5AJC2	2.10939	0.0174969	0.285467	3.31802	+
ECOLI Elongation factor Tu (Fragment) OS	FAZ83_25705	A0A4S4NTP9	1.80372	0.0332779	0.285925	2.90443	+
ECOLI ACP S-malonyltransferase OS	fabD	A0A4S5ASN8	2.54769	0.00813061	0.286015	3.92713	+
ECOLI Metalloprotease LoiP OS	FAZ83_06085	A0A4S5AY06	0.839367	0.197491	0.287177	1.5819
ECOLI Bifunctional 3-demethylubiquinone 3-O-methyltransferase/2-octaprenyl-6-hydroxy phenol methylase OS	FAZ83_01140	A0A4S5B1A2	0.436527	0.447713	0.288124	0.946932
ECOLI 30S ribosomal protein S5 OS	rpsE	A0A4S5AK35	1.46731	0.061128	0.288394	2.45278
ECOLI GMP reductase OS	guaC	A0A4S5AX70	1.07603	0.12528	0.288859	1.91905
ECOLI Uracil phosphoribosyltransferase OS	FAZ83_07620	A0A4S5B000	2.90015	0.0039005	0.289147	4.43794	+
ECOLI D-alanyl-D-alanine carboxypeptidase DacA OS	dacA	A0A4S5B1V4	1.31228	0.080972	0.290821	2.24342
ECOLI 50S ribosomal protein L9 OS	rplI	A0A4S5AMJ9	1.33234	0.0779786	0.291534	2.27061
ECOLI 50S ribosomal protein L7/L12 OS	rplL	A0A4S5AQB6	0.642384	0.29552	0.291832	1.28477
ECOLI Sulfate ABC transporter substrate-binding protein OS	FAZ83_18660	A0A4S5AWW8	0.355211	0.521379	0.29287	0.801709
ECOLI Glycine betaine/L-proline ABC transporter substrate-binding protein ProX OS	proX	A0A4S5AS09	2.48223	0.00907393	0.293985	3.83453	+
ECOLI Glutamine ABC transporter permease OS	FAZ83_22535	A0A4S5AQ86	0.42539	0.455792	0.295335	0.927521
ECOLI DUF1043 family protein OS	FAZ83_04960	A0A4S5AYY5	2.81033	0.00469484	0.296551	4.30564	+
ECOLI Hsp33 family molecular chaperone HslO OS	FAZ83_11045	A0A4S5AZI8	1.84066	0.0309255	0.297527	2.95413	+
ECOLI GGDEF domain-containing protein OS	FAZ83_02370	A0A4S5B2Q6	0.519789	0.378918	0.299541	1.08795
ECOLI Uncharacterized protein OS	FAZ83_01045	A0A4S5B421	0.1059	0.828405	0.30078	0.282113
ECOLI 23S rRNA (Guanine(1835)-N(2))-methyltransferase RlmG OS	rlmG	A0A4S5B3K3	3.62567	0.00138346	0.301997	5.57187	+
ECOLI BolA family iron metabolism protein IbaG OS	ibaG	A0A4S5B7F6	1.20055	0.0979812	0.302908	2.09107
ECOLI Ribose-phosphate pyrophosphokinase OS	FAZ83_18805	A0A4S4NRC4	3.35903	0.0015641	0.304224	5.14042	+
ECOLI Alanine racemase OS	alr	A0A4S5AYI0	0.330182	0.54434	0.307469	0.755206
ECOLI Molecular chaperone OS	yegD	A0A4S5AWU2	2.33826	0.0116571	0.307765	3.63307	+
ECOLI DUF416 family protein OS	FAZ83_22310	A0A4V3YTI2	3.01882	0.00298413	0.307981	4.61519	+
ECOLI Glutathione-disulfide reductase OS	gorA	A0A4S5AXW9	3.15792	0.00210286	0.308588	4.82675	+
ECOLI Cys-tRNA(Pro)/Cys-tRNA(Cys) deacylase YbaK OS	ybaK	A0A4S5AUX2	0.91085	0.171257	0.313165	1.68553
ECOLI tRNA 2-thiouridine(34) synthase MnmA OS	mnmA	A0A4S5AKZ6	0.858234	0.190415	0.313699	1.60943
ECOLI Catalase/peroxidase HPI OS	katG	A0A4S5AVB0	2.50774	0.00881275	0.317687	3.87054	+
ECOLI GTP cyclohydrolase I FolE OS	folE	A0A4S5B0W1	1.19062	0.099944	0.320646	2.07744
ECOLI ATP-dependent protease subunit HslV OS	hslV	A0A4S5AV49	1.0804	0.124138	0.323898	1.92514
ECOLI Phosphocarrier protein Hpr OS	ptsH	A0A4S5ARP0	0.805263	0.21086	0.328131	1.53177
ECOLI Oxidative damage protection protein OS	FAZ83_06205	A0A4S5AY24	2.23126	0.0137836	0.328301	3.48506	+
ECOLI NADPH:quinone oxidoreductase MdaB OS	mdaB	A0A4V3YUP6	2.91452	0.00367677	0.32843	4.45926	+
ECOLI Thioredoxin-dependent thiol peroxidase OS	FAZ83_07530	A0A4S5AWH6	1.76404	0.03523	0.331684	2.85112	+
ECOLI Glutaredoxin 3 OS	grxC	A0A4S5ASL7	1.26606	0.0885821	0.334156	2.18058
ECOLI 30S ribosome-binding factor RbfA OS	rbfA	A0A4S5AYU4	0.83134	0.200188	0.334189	1.57014
ECOLI Cysteine desulfurase SufS OS	sufS	A0A4S5AZQ7	0.906665	0.173041	0.33591	1.67951
ECOLI Pyruvate/proton symporter BtsT OS	btsT	A0A4S5B2E9	1.6414	0.0447206	0.33607	2.68654	+
ECOLI Si-specific NAD(P)(+) transhydrogenase OS	FAZ83_20405	A0A4S5APJ5	2.66203	0.00596522	0.338456	4.09047	+
ECOLI Betaine-aldehyde dehydrogenase OS	betB	A0A4S5AWB8	4.80118	0.000140351	0.338934	7.73448	+
ECOLI 2,3-dihydro-2,3-dihydroxybenzoate dehydrogenase OS	dhbA	A0A4S5AVH6	0.483532	0.408678	0.349787	1.02738
ECOLI Peptidoglycan-associated lipoprotein Pal OS	pal	A0A4S5AVT4	1.38123	0.0710929	0.351185	2.33675
ECOLI RNA polymerase sigma factor RpoD OS	rpoD	A0A4S5AYL1	3.23938	0.00186826	0.35172	4.95266	+
ECOLI 5/3-nucleotidase SurE OS	surE	A0A4S5AWU9	0.309811	0.565802	0.351726	0.716645
ECOLI Glucosamine-6-phosphate deaminase OS	nagB	A0A4V3YUD6	1.80972	0.032911	0.353862	2.91251	+
ECOLI RNA polymerase-binding transcription factor DksA OS	FAZ83_06705	A0A4S5B1G1	1.20438	0.097537	0.353862	2.09631
ECOLI Trifunctional nicotinamide-nucleotide adenylyltransferase/ribosylnicotinamide kinase/transcriptional regulator NadR OS	FAZ83_13135	A0A4S4PLJ3	0.50423	0.392222	0.355548	1.06211
ECOLI Arginine ABC transporter ATP-binding protein ArtP OS	artP	A0A4S5ASJ7	1.7954	0.0334948	0.357993	2.89325	+
ECOLI Lipoprotein OS	FAZ83_15150	A0A4S4PN34	0.380623	0.495721	0.359067	0.848003
ECOLI Peroxide stress protein YaaA OS	yaaA	A0A4S4Z1K2	3.89341	0.000648649	0.360382	6.0248	+
ECOLI Bifunctional tRNA pseudouridine(32) synthase/23S rRNA pseudouridine(746) synthase RluA OS	rluA	A0A4V3YUK9	0.422408	0.457612	0.363111	0.9223
ECOLI Peptidylprolyl isomerase OS	FAZ83_11285	A0A4S5AVL0	1.33885	0.0769445	0.37072	2.27943
ECOLI Elongation factor P hydroxylase OS	FAZ83_00680	A0A4S5B4P8	0.558744	0.352318	0.373965	1.15174
ECOLI 30S ribosomal protein S10 OS	rpsJ	A0A4S4NLX2	1.39666	0.0692476	0.37649	2.35759
ECOLI 50S ribosomal protein L19 OS	rplS	A0A4S5ASP8	1.42489	0.0663475	0.378235	2.39566
ECOLI NADP-dependent isocitrate dehydrogenase OS	FAZ83_22845	A0A4S4XVZ2	4.54709	0.000298507	0.378796	7.22609	+
ECOLI Phosphoribosylglycinamide formyltransferase OS	purN	A0A4S5AWJ5	0.743152	0.2387	0.379105	1.43919
ECOLI Phosphopentomutase OS	deoB	A0A4S5ATZ1	2.19822	0.0148774	0.379664	3.43961	+
ECOLI TonB-dependent receptor OS	FAZ83_19120	A0A4V3YTV7	2.7642	0.00499539	0.379708	4.23828	+
ECOLI NADH-quinone oxidoreductase subunit NuoE OS	nuoE	A0A4S5B0K4	0.685025	0.2697	0.380492	1.35082
ECOLI Thioredoxin TrxC OS	trxC	A0A4S5AXA7	1.96673	0.0239086	0.383668	3.12421	+
ECOLI DUF2511 domain-containing protein OS	FAZ83_02090	A0A4S4PN85	0.332148	0.5419	0.386061	0.758893
ECOLI Flagellar motor switch protein FliM OS	fliM	A0A4V3YTY1	0.173341	0.731849	0.386298	0.437707
ECOLI rRNA maturation RNase YbeY OS	ybeY	A0A4S5AVC9	0.729942	0.245042	0.387597	1.41926
ECOLI Arginine ABC transporter substrate-binding protein OS	FAZ83_15160	A0A4S5AVV9	1.55493	0.0519659	0.391852	2.57052
ECOLI Sulfurtransferase complex subunit TusB OS	tusB	A0A4S5AYL3	0.414433	0.463665	0.392536	0.908284
ECOLI Ribosome-associated heat shock protein Hsp15 OS	hslR	A0A4S5AV61	0.265729	0.612621	0.393103	0.630767
ECOLI DnaA inactivator Hda OS	hda	A0A4S5B0Y7	1.03535	0.135365	0.393243	1.8622
ECOLI Thymidylate synthase OS	thyA	A0A4S5AY01	1.88336	0.0284687	0.394682	3.01164	+
ECOLI IclR family transcriptional regulator YiaJ OS	yiaJ	A0A4S5AZL0	0.451452	0.436203	0.398301	0.972729
ECOLI Ferric-rhodotorulic acid/ferric-coprogen receptor FhuE OS	fhuE	A0A4S5AIR0	0.368707	0.506847	0.400368	0.826405
ECOLI Quinone-dependent L-lactate dehydrogenase OS	lldD	A0A4S5APY0	0.888861	0.179414	0.402797	1.65384
ECOLI ATP-dependent DNA helicase RecQ OS	recQ	A0A4S4P2T0	0.407114	0.471058	0.40603	0.895356
ECOLI Bifunctional glyoxylate/hydroxypyruvate reductase B OS	FAZ83_11780	A0A4S5AV18	3.21295	0.00188095	0.410295	4.91164	+
ECOLI Fumarate hydratase FumD OS	fumD	A0A4V3YUU6	0.424728	0.455938	0.411475	0.926364
ECOLI 3-oxoacyl-ACP reductase FabG OS	fabG	A0A4S5AZA8	2.77067	0.00498148	0.412646	4.24771	+
ECOLI Class 1 fructose-bisphosphatase OS	FAZ83_15990	A0A4S5AS74	2.60795	0.0065272	0.413421	4.01294	+
ECOLI Proline-specific permease ProY OS	proY	A0A4S4NWA0	0.215267	0.674942	0.41463	0.527781
ECOLI Ribosomal-protein-alanine N-acetyltransferase OS	rimI	A0A4S5B2G7	0.21259	0.677912	0.416624	0.522159
ECOLI Phosphoenolpyruvate synthase OS	ppsA	A0A4S5B2X1	2.23972	0.0135947	0.418614	3.49671	+
ECOLI NADPH-dependent 7-cyano-7-deazaguanine reductase QueF OS	queF	A0A4S5AXJ1	2.29613	0.0122778	0.420432	3.57463	+
ECOLI F0F1 ATP synthase subunit A OS	atpB	A0A4S5AYN1	0.177425	0.725319	0.420989	0.446683
ECOLI Porin OmpC OS	ompC	A0A4S5B781;A0A4S5AQJ1	1.81345	0.0327684	0.421468	2.91752	+
ECOLI Flagellar export chaperone FliS OS	fliS	A0A4V3YTY2	0.891368	0.178957	0.422377	1.65746
ECOLI Phosphodiesterase OS	FAZ83_00810	A0A4S5B0R9	1.17989	0.10153	0.423118	2.06271
ECOLI DEAD/DEAH box helicase OS	FAZ83_01365	A0A4S5B477	1.497	0.0575479	0.432025	2.4927
ECOLI Ribonucleoside-diphosphate reductase 1 subunit beta OS	FAZ83_01125	A0A4S5B5L3	1.48957	0.0585152	0.434579	2.48273
ECOLI OmpA family lipoprotein OS	FAZ83_11775	A0A4S5B182	4.41077	0.000383562	0.458748	6.96341	+
ECOLI Phage sensitivity protein DcrB OS	dcrB	A0A4V3YUC5	3.75374	0.00113333	0.458848	5.78593	+
ECOLI Macrodomain Ori organization protein MaoP OS	maoP	A0A4S5AXW4	0.917762	0.169159	0.460026	1.69545
ECOLI Transcription antiterminator/RNA stability regulator CspE OS	cspE	A0A4S5B3Q8	1.57962	0.0499081	0.460192	2.60365	+
ECOLI Fe-S cluster assembly protein IscX OS	iscX	A0A4V3YUI9	0.454567	0.43397	0.467799	0.978083
ECOLI 16S rRNA (Guanine(966)-N(2))-methyltransferase OS	rsmD	A0A4S5AVB8	0.316941	0.558105	0.471192	0.730217
ECOLI 50S ribosomal protein L34 OS	rpmH	A0A4S5ATS3	0.787205	0.218777	0.475005	1.50504
ECOLI Transcription elongation factor GreA OS	greA	A0A4S5AZ74	3.20391	0.00186982	0.478805	4.89765	+
ECOLI Inhibitor of g-type lysozyme OS	FAZ83_18985	A0A4S4PC82	0.521946	0.378604	0.480663	1.09152
ECOLI DUF937 domain-containing protein OS	FAZ83_13375	A0A4S5AWY5	0.521404	0.37885	0.484063	1.09062
ECOLI Transcriptional regulator OS	FAZ83_09730	A0A4S5AW12	2.88779	0.004	0.485802	4.41965	+
ECOLI Iron/manganese ABC transporter substrate-binding protein SitA OS	sitA	A0A4S5AQS4	1.95388	0.0244646	0.487813	3.10684	+
ECOLI Protein SlyX OS	FAZ83_11290	A0A4S5AVB9	0.499231	0.395465	0.501355	1.05376
ECOLI Peptide-methionine (R)-S-oxide reductase MsrB OS	msrB	A0A4S5B3M2	0.669847	0.27828	0.508398	1.32743
ECOLI Protein-glutamate methylesterase/protein-glutamine glutaminase OS	cheB	A0A4V3YUS9	2.75899	0.0049863	0.511468	4.23071	+
ECOLI DUF2498 family protein OS	FAZ83_20160	A0A4S5APG3	3.01722	0.00296842	0.517558	4.61279	+
ECOLI YebC/PmpR family DNA-binding transcriptional regulator OS	FAZ83_17125	A0A4S5ARB3	2.28395	0.0124096	0.524173	3.55776	+
ECOLI Fe-S cluster assembly protein SufB OS	sufB	A0A4S5AZP3	0.376129	0.50056	0.526042	0.83988
ECOLI Succinate dehydrogenase flavoprotein subunit OS	sdhA	A0A4S5AVQ7	2.28961	0.0123151	0.529575	3.5656	+
ECOLI Gluconate transporter OS	gntT	A0A4S5AUZ5	0.570857	0.344149	0.531299	1.17132
ECOLI TonB-dependent hemoglobin/transferrin/lactoferrin family receptor OS	FAZ83_11470	A0A4S5AXX6	3.39246	0.00148052	0.536908	5.19351	+
ECOLI Nucleoid occlusion factor SlmA OS	slmA	A0A4S5AY58	2.91644	0.00365482	0.536949	4.46211	+
ECOLI DUF2594 family protein OS	FAZ83_18365	A0A4V6S6W3	1.24829	0.0917467	0.537348	2.15636
ECOLI Superoxide dismutase [Mn] OS	sodA	A0A4S5AVG0	4.08304	0.000708333	0.539612	6.35863	+
ECOLI Thioesterase family protein OS	FAZ83_14420	A0A4S5AZH6	1.25041	0.0913389	0.542671	2.15924
ECOLI Zinc ribbon-containing protein OS	FAZ83_09985	A0A4S5B1U5	0.441246	0.4435	0.544627	0.955115
ECOLI 2-oxoglutarate dehydrogenase E1 component OS	sucA	A0A4S5AUI5	2.56276	0.00773663	0.545962	3.94853	+
ECOLI Aspartate--ammonia ligase OS	asnA	A0A4S5ATP7	5.39034	0.000190476	0.546494	9.01645	+
ECOLI Citrate (Si)-synthase OS	gltA	A0A4S4NM54	3.06161	0.00261622	0.548731	4.67983	+
ECOLI Flagellar basal body M-ring protein FliF OS	fliF	A0A4S5AR63	0.602492	0.321217	0.551453	1.22194
ECOLI Choline dehydrogenase OS	betA	A0A4S5AWQ5	0.96276	0.156921	0.552946	1.75972
ECOLI Multicopper oxidase CueO OS	cueO	A0A4V3YUK1	1.03085	0.136579	0.562215	1.85588
ECOLI Outer membrane protein OmpX OS	ompX	A0A4S5ALY6	2.27441	0.0127483	0.563584	3.54457	+
ECOLI Sodium/proline symporter PutP OS	putP	A0A4S5AZ44	0.788056	0.218425	0.563805	1.5063
ECOLI Ribonucleoside-diphosphate reductase subunit alpha OS	nrdA	A0A4V3YUY2	7.68368	0	0.577248	15.8378	+
ECOLI Heat shock protein HslJ OS	hslJ	A0A4S4PC75	1.17433	0.102722	0.578554	2.05507
ECOLI IucA/IucC family siderophore biosynthesis protein OS	FAZ83_19100	A0A4S5AWK0	1.46137	0.0616396	0.584771	2.44479
ECOLI DNA starvation/stationary phase protection protein Dps OS	dps	A0A4S5AL49	3.09714	0.00254144	0.585891	4.73379	+
ECOLI 30S ribosomal protein S12 OS	rpsL	A0A4S5B3M5	1.34188	0.0768865	0.590315	2.28354
ECOLI Aldehyde dehydrogenase OS	aldA	A0A4S5AQR2	0.410405	0.467973	0.591134	0.901178
ECOLI Uncharacterized protein OS	FAZ83_06350	A0A4S5B1E0	1.67837	0.0411429	0.593195	2.73613	+
ECOLI Hematinate-forming heme oxygenase ChuS OS	chuS	A0A4S5AUL5	3.96317	0.000672897	0.596783	6.1463	+
ECOLI Heat shock chaperone IbpA OS	ibpA	A0A4S5B217	1.76384	0.035212	0.599982	2.85085	+
ECOLI Sigma factor-binding protein Crl OS	FAZ83_08465	A0A4S4PS35	2.06801	0.0194096	0.601524	3.26163	+
ECOLI 50S ribosomal protein L13 OS	rplM	A0A4V3YUR9	1.74518	0.0361471	0.602364	2.8258	+
ECOLI Methyl-accepting chemotaxis protein II OS	tar	A0A4S5AZJ9	4.36156	0.000421053	0.613736	6.87023	+
ECOLI RnfH family protein OS	FAZ83_22180	A0A4S5ASQ8	3.65283	0.00133333	0.621765	5.61688	+
ECOLI Flavodoxin FldA OS	fldA	A0A4S5ASJ8	2.2661	0.012922	0.643724	3.53309	+
ECOLI Carbamoyl-phosphate synthase large subunit OS	carB	A0A4S4PS12	5.07486	0.000166667	0.646221	8.31116	+
ECOLI Neutral zinc metallopeptidase OS	FAZ83_07505	A0A4V3YUI4	1.4292	0.0657563	0.648728	2.40147
ECOLI Fe-S cluster assembly ATPase SufC OS	sufC	A0A4S5B2Z2	3.65952	0.00135433	0.664569	5.628	+
ECOLI Iron-sulfur cluster assembly protein IscA OS	iscA	A0A4S5B580	0.422635	0.4578	0.672706	0.922698
ECOLI 1,6-anhydro-N-acetylmuramyl-L-alanine amidase AmpD OS	ampD	A0A4S5B0K6	0.70997	0.257177	0.712767	1.38896
ECOLI Cysteine desulfurase CsdA OS	csdA	A0A4S5B2J1	1.13502	0.110133	0.718894	2.00089
ECOLI 2-oxoglutarate dehydrogenase complex dihydrolipoyllysine-residue succinyltransferase OS	odhB	A0A4S5AZ92	4.40596	0.000378378	0.719767	6.95427	+
ECOLI Flagellar basal body L-ring protein FlgH OS	flgH	A0A4V3YU52	1.25334	0.0907425	0.73276	2.16324
ECOLI GTP cyclohydrolase II OS	ribA	A0A4S5AU17	0.392847	0.484218	0.741609	0.869965
ECOLI YciI family protein OS	FAZ83_20950	A0A4S5AUZ7	0.432822	0.451091	0.743582	0.940491
ECOLI Carbamoyl-phosphate synthase small subunit OS	FAZ83_07280	A0A4S5B3W9	4.47754	0.0004	0.749127	7.09123	+
ECOLI Protein phosphatase CheZ OS	cheZ	A0A4S5AZ77	4.66343	0.0001875	0.763155	7.45575	+
ECOLI Uxu operon transcriptional regulator OS	uxuR	A0A4S5AXC6	0.321857	0.55268	0.770423	0.739528
ECOLI DUF386 domain-containing protein OS	FAZ83_04895	A0A4S5B3W3	0.652413	0.289549	0.773189	1.30041
ECOLI Peroxide/acid stress response protein YhcN OS	yhcN	A0A4S5AZC1	0.778566	0.222569	0.778035	1.49219
ECOLI Sigma D regulator OS	FAZ83_22330	A0A4S5AUJ1	1.22355	0.0957789	0.784231	2.12256
ECOLI Succinate dehydrogenase iron-sulfur subunit OS	sdhB	A0A4S5AQY0	2.56473	0.00768595	0.784832	3.95134	+
ECOLI Dihydroneopterin triphosphate 2-epimerase OS	folX	A0A4S5B8T2	0.733135	0.243734	0.785478	1.42409
ECOLI ADP-forming succinate--CoA ligase subunit beta OS	sucC	A0A4S4NM48	3.88957	0.000642857	0.789133	6.01815	+
ECOLI NADH-quinone oxidoreductase subunit NuoA OS	nuoA	A0A4S5B5G7	0.364439	0.511188	0.811392	0.818623
ECOLI Mannose-1-phosphate guanyltransferase OS	cpsB	A0A4S4PGA6	0.498773	0.395606	0.818899	1.05299
ECOLI Kdo(2)-lipid IV(A) palmitoleoyltransferase OS	lpxP	A0A4S5B4E9	2.12231	0.0170683	0.827587	3.33566	+
ECOLI GrxA family glutaredoxin OS	FAZ83_15230	A0A4S5AT02	2.19502	0.0149839	0.839797	3.43522	+
ECOLI HTH-type transcriptional regulator RutR OS	rutR	A0A4S5AW14	1.11567	0.114501	0.843997	1.97412
ECOLI Transcriptional activator NhaR OS	nhaR	A0A4S5AXE1	0.586425	0.332123	0.849847	1.19632
ECOLI Glycine cleavage system protein GcvH OS	gcvH	A0A4S5B4C8	1.93367	0.0257207	0.855735	3.07952	+
ECOLI Flagellar basal body-associated protein FliL OS	fliL	A0A4S5AVB3	3.42897	0.00154054	0.858074	5.25181	+
ECOLI Succinate--CoA ligase subunit alpha OS	sucD	A0A4S5AXI4	3.9835	0.000685714	0.86568	6.18199	+
ECOLI Chemotaxis protein CheW OS	cheW	A0A4S5B5Q4	4.17722	0.00055814	0.891853	6.5287	+
ECOLI 3-isopropylmalate dehydratase small subunit OS	leuD	A0A4S5AXM4	0.870168	0.185709	0.892541	1.62677
ECOLI 50S ribosomal protein L32 OS	rpmF	A0A4S5ASY8	1.0159	0.140489	0.908191	1.83487
ECOLI tRNA cyclic N6-threonylcarbamoyladenosine(37) synthase TcdA OS	tcdA	A0A4S5B1X2	0.661843	0.28336	0.915882	1.31505
ECOLI Heme utilization cystosolic carrier protein HutX OS	hutX	A0A4S4Z1X0	2.35252	0.0112401	0.918236	3.65289	+
ECOLI Chemotaxis protein CheA OS	cheA	A0A4S5AZ85	3.80043	0.000915254	0.932542	5.86515	+
ECOLI Protein-glutamate O-methyltransferase CheR OS	cheR	A0A4S5B429	1.50825	0.0563457	0.956474	2.50783
ECOLI Holo-ACP synthase OS	FAZ83_08215	A0A4S5AX90	1.74396	0.0362445	0.967051	2.82416	+
ECOLI 1-acylglycerol-3-phosphate O-acyltransferase OS	plsC	A0A4V3YUP7	0.721028	0.249994	0.980328	1.40576
ECOLI Flagellar motor switch protein FliG OS	fliG	A0A4S5AX44	2.59904	0.00691667	0.981229	4.00022	+
ECOLI Two-component system response regulator OS	FAZ83_01875	A0A4S4NWL3	4.31458	0.000607595	0.984679	6.78207	+
ECOLI Flagellin OS	FAZ83_18325	A0A4S5AQK7	4.85628	0.000145455	1.00175	7.84808	+
ECOLI Hemin ABC transporter substrate-binding protein OS	FAZ83_11480	A0A4S4PPR7	1.74837	0.0359901	1.00531	2.83007	+
ECOLI DeoR/GlpR transcriptional regulator OS	FAZ83_02450	A0A4S5B4C7	1.22252	0.0959351	1.00785	2.12115
ECOLI Iron/manganese ABC transporter ATP-binding protein SitB OS	sitB	A0A4S5AUD3	1.44911	0.0632235	1.01059	2.42828
ECOLI PTS IIA-like nitrogen regulatory protein PtsN OS	ptsN	A0A4S5B3V6	0.937214	0.16357	1.02138	1.72331
ECOLI Molecular chaperone OsmY OS	osmY	A0A4S5AUE4	1.48833	0.0586073	1.07443	2.48105
ECOLI Methyl-accepting chemotaxis protein OS	FAZ83_12945	A0A4S5ATW8;A0A4S5AZ79	6.1971	0.000347826	1.13128	11.044	+
ECOLI Carbon storage regulator CsrA OS	csrA	A0A4S5AYL0	0.840666	0.197191	1.13147	1.5838
ECOLI Trp operon repressor OS	trpR	A0A4S5AM78	1.20923	0.0970269	1.1375	2.10296
ECOLI YceI family protein OS	FAZ83_14830	A0A4S5AT80	1.29328	0.0840207	1.17671	2.21761
ECOLI Peptidylprolyl isomerase C OS	FAZ83_14195	A0A4V3XPJ7	0.579027	0.337443	1.19743	1.18447
ECOLI ATP-independent periplasmic protein-refolding chaperone OS	FAZ83_02580	A0A4S5B7W0	1.93059	0.0258384	1.22468	3.07537	+
ECOLI Amino acid permease OS	FAZ83_14290	A0A4S5AZF6	1.67196	0.041729	1.2638	2.72754	+
ECOLI PAS domain S-box protein OS	FAZ83_04210	A0A4V3YUQ2	2.63304	0.0064	1.35486	4.04884	+
ECOLI Ammonia-forming nitrite reductase cytochrome c552 subunit OS	nrfA	A0A4S5AVV6	0.8423	0.197043	1.37045	1.58619
ECOLI Flagellar hook protein FlgE OS	FAZ83_14930	A0A4S5AT94	2.7245	0.00538182	1.46333	4.18063	+
ECOLI OsmC family protein OS	FAZ83_11245	A0A4V3YUD0	1.38308	0.0707709	1.59705	2.33926
ECOLI Transcriptional regulator AsnC OS	asnC	A0A4S5B271	3.03601	0.00282353	1.6043	4.64111	+
ECOLI Flagellar brake protein OS	FAZ83_18900	A0A4S4PCM3	3.25131	0.00174545	1.62908	4.97123	+
ECOLI Acetyl-CoA C-acyltransferase FadI OS	fadI	A0A4S5B6X0	1.27014	0.0881154	2.22452	2.18614
ECOLI Lipid asymmetry maintenance ABC transporter permease subunit MlaE OS	mlaE	A0A4S5B3V0	1.96857	0.0239312	2.33326	3.12671	+
ECOLI 50S ribosomal protein L31 OS	rpmE	A0A4S5AQC9	1.35419	0.0753443	3.5338	2.3002
ECOLI Elongation factor Tu (Fragment) OS	FAZ83_22410	A0A4S5ARJ6;A0A4S5AL30	3.14065	0.00223729	5.81904	4.80026	+	83333 GN	FAZ83_23345 PE	4 S
ECOLI Ornithine decarboxylase SpeF OS	speF	A0A4S4NZ92	5.9431	0.000296296	6.60596	10.3683	+

## Sheet: Suppl_Table_2_FI 4
	Comparative table of FI 4 clinical isolate relative to its isogenic pair with recA gene deleted
Protein names	Gene names	Protein IDs	-Log p-value	q-value	Log2 fold change	T-test statistic	T-test Significant
ECFI4_02417 Recombinase RecA OS	recA	ECFI4_02417	7.88428	0	-8.09066	-16.6132	+
ECFI4_00620 Ornithine decarboxylase SpeF OS	speF	ECFI4_00620	5.43394	0	-7.11121	-9.11755	+
ECFI4_00969 DNA damage-inducible protein I OS	dinI	ECFI4_00969	6.65766	0	-5.43736	-12.367	+
ECFI4_02796 2-ketobutyrate formate-lyase/pyruvate formate-lyase OS	tdcE	ECFI4_02796	5.22962	0	-5.39094	-8.65152	+
ECFI4_01646 DNA damage-inducible protein YebG OS	yebG	ECFI4_01646	6.92856	0	-4.66772	-13.209	+
ECFI4_03710 Class B acid phosphatase OS	aphA	ECFI4_03710	1.87874	0.0120813	-4.57177	-3.00541	+
ECFI4_00795 Hydroxylamine reductase OS	priS	ECFI4_00795	5.77321	0	-4.15188	-9.93607	+
ECFI4_00818 Dimethylsulfoxide reductase subunit A OS	dmsA	ECFI4_00818	5.61983	0	-3.95062	-9.55887	+
ECFI4_01954 Pseudouridine-5-phosphate glycosidase OS	FAZ83_01465	ECFI4_01954	3.48992	0.000457143	-3.87345	-5.3499	+
ECFI4_01659 Holliday junction branch migration DNA helicase RuvB OS	ruvB	ECFI4_01659	6.21266	0	-3.72346	-11.0866	+
ECFI4_03695 Maltose operon protein MalM OS	malM	ECFI4_03695	3.01883	0.00117818	-3.64289	-4.61521	+
ECFI4_03692 Maltose/maltodextrin ABC transporter ATP-binding protein MalK OS	malK	ECFI4_03692	5.87584	0	-3.42564	-10.1953	+
ECFI4_01144 Outer membrane protein OmpW OS	ompW	ECFI4_01144	5.37335	0	-3.40299	-8.97732	+
ECFI4_03094 Glycerol-3-phosphate dehydrogenase OS	FAZ83_10915	ECFI4_03094	6.25538	0	-3.40121	-11.2043	+
ECFI4_01046 23S rRNA pseudouridine(2457) synthase RluE OS	rluE	ECFI4_01046	1.24942	0.0511441	-3.03837	-2.1579
ECFI4_02795 Enamine/imine deaminase OS	FAZ83_04395	ECFI4_02795	2.91504	0.00140136	-3.02122	-4.46004	+
ECFI4_02466 Sulfate adenylyltransferase subunit CysN OS	cysN	ECFI4_02466	3.46493	0.00045283	-2.94038	-5.30957	+
ECFI4_01355 Putative selenium delivery protein YdfZ OS	ydfZ	ECFI4_01355	6.07559	0	-2.93881	-10.7162	+
ECFI4_01660 Holliday junction branch migration protein RuvA OS	ruvA	ECFI4_01660	3.25117	0.000622951	-2.90871	-4.971	+
ECFI4_03713 Excinuclease ABC subunit UvrA OS	uvrA	ECFI4_03713	10.4782	0	-2.88544	-30.5357	+
ECFI4_02367 DNA repair protein RecN OS	recN	ECFI4_02367	5.7377	0	-2.57117	-9.84768	+
ECFI4_03675 Dipeptidase PepE OS	pepE	ECFI4_03675	3.96638	0.000183007	-2.50761	-6.15192	+
ECFI4_02302 NO-inducible flavohemoprotein OS	hmpA	ECFI4_02302	7.087	0	-2.46655	-13.725	+
ECFI4_03800 Lysine decarboxylase CadA OS	FAZ83_09705	ECFI4_03800	2.02313	0.00878603	-2.40813	-3.20064	+
ECFI4_01305 Formate dehydrogenase-N subunit alpha OS	fdnG	ECFI4_01305	3.04221	0.00113011	-2.26592	-4.65048	+
ECFI4_03691 Maltose/maltodextrin ABC transporter substrate-binding protein MalE OS	malE	ECFI4_03691	2.81304	0.00177049	-2.17849	-4.30962	+
ECFI4_02648 L-asparaginase 2 OS	ansB	ECFI4_02648	4.42861	9.7561e-05	-2.17423	-6.9974	+
ECFI4_01192 Thiosulfate sulfurtransferase PspE OS	pspE	ECFI4_01192	3.51876	0.000461538	-2.01913	-5.39665	+
ECFI4_02985 30S ribosomal protein S17 OS	rpsQ	ECFI4_02985	0.46177	0.367484	-1.97802	-0.990422
ECFI4_01087 Dihydroxyacetone kinase subunit DhaK OS	dhaK	ECFI4_01087	5.33278	0	-1.97232	-8.88437	+
ECFI4_03263 PTS mannitol transporter subunit IICBA OS	FAZ83_24275	ECFI4_03263	3.94974	0.000177215	-1.96726	-6.12279	+
ECFI4_03467 DNA helicase II OS	uvrD	ECFI4_03467	7.25818	0	-1.88689	-14.3029	+
ECFI4_03825 Succinate dehydrogenase/fumarate reductase iron-sulfur subunit OS	FAZ83_09830	ECFI4_03825	4.33121	9.30233e-05	-1.87724	-6.8132	+
ECFI4_00499 Porin OmpC OS	ompC	ECFI4_00499;ECFI4_00244	3.6643	0.000367347	-1.87095	-5.63594	+
ECFI4_02029 Glycerophosphodiester phosphodiesterase OS	glpQ	ECFI4_02029	0.983509	0.098614	-1.82383	-1.78915
ECFI4_02332 Autonomous glycyl radical cofactor GrcA OS	grcA	ECFI4_02332	5.22766	0	-1.79993	-8.64713	+
ECFI4_03086 Maltodextrin phosphorylase OS	malP	ECFI4_03086	5.49975	0	-1.74811	-9.27186	+
ECFI4_01303 Formate dehydrogenase-N subunit alpha OS	fdnG	ECFI4_01303	2.20852	0.00558865	-1.7464	-3.45377	+
ECFI4_03808 Aspartate ammonia-lyase OS	aspA	ECFI4_03808	6.16354	0	-1.74142	-10.9526	+
ECFI4_03085 4-alpha-glucanotransferase OS	malQ	ECFI4_03085	2.4182	0.00346032	-1.73	-3.74458	+
ECFI4_01751 Cellulose biosynthesis regulator YedQ OS	yedQ	ECFI4_01751	0.45159	0.376791	-1.72973	-0.972967
ECFI4_01038 Peptidase T OS	pepT	ECFI4_01038	3.96206	0.000181818	-1.70321	-6.14436	+
ECFI4_02794 L-serine ammonia-lyase OS	tdcG	ECFI4_02794	2.47766	0.00296133	-1.70119	-3.82809	+
ECFI4_01128 Bifunctional acetaldehyde-CoA/alcohol dehydrogenase OS	adhE	ECFI4_01128	9.18695	0	-1.69022	-22.5913	+
ECFI4_02467 Sulfate adenylyltransferase subunit 2 OS	FAZ83_15760	ECFI4_02467	5.19271	0	-1.67906	-8.56936	+
ECFI4_02393 Proline/glycine betaine ABC transporter ATP-binding protein ProV OS	FAZ83_23955	ECFI4_02393	2.04849	0.00821333	-1.67688	-3.23508	+
ECFI4_03287 Lipopolysaccharide core heptose(I) kinase RfaP OS	rfaP	ECFI4_03287	2.2806	0.00492611	-1.67652	-3.55313	+
ECFI4_01080 Potassium/proton antiporter OS	FAZ83_18915	ECFI4_01080	2.09574	0.00727107	-1.63772	-3.2994	+
ECFI4_01115 Nitrate reductase subunit beta OS	narH	ECFI4_01115	3.21482	0.000626506	-1.63505	-4.91453	+
ECFI4_03826 Fumarate reductase (Quinol) flavoprotein subunit OS	frdA	ECFI4_03826	5.17774	0	-1.61219	-8.53623	+
ECFI4_03078 Fe(2+) transporter permease subunit FeoB OS	feoB	ECFI4_03078	4.7911	7.76699e-05	-1.60443	-7.71382	+
ECFI4_01441 Aldo/keto reductase family oxidoreductase OS	FAZ83_03075	ECFI4_01441	3.00119	0.00122744	-1.57871	-4.58868	+
ECFI4_02893 ROK family protein OS	FAZ83_04900	ECFI4_02893	1.57777	0.0232482	-1.56957	-2.60117	+
ECFI4_03302 DNA damage-inducible protein D OS	dinD	ECFI4_03302	2.98332	0.00128571	-1.54542	-4.56187	+
ECFI4_03807 Anaerobic C4-dicarboxylate transporter OS	FAZ83_09745	ECFI4_03807	2.09375	0.00730909	-1.54176	-3.29669	+
ECFI4_03308 tRNA (Guanosine(18)-2-O)-methyltransferase TrmH OS	trmH	ECFI4_03308	1.52839	0.0261924	-1.53926	-2.53489	+
ECFI4_03464 DUF484 domain-containing protein OS	FAZ83_14370	ECFI4_03464	2.42375	0.00348663	-1.52212	-3.75235	+
ECFI4_00815 Replication-associated recombination protein A OS	FAZ83_12485	ECFI4_00815	2.59553	0.00236047	-1.50833	-3.99521	+
ECFI4_03399 ATPase RavA OS	ravA	ECFI4_03399	2.69008	0.00206098	-1.48699	-4.13087	+
ECFI4_03482 DNA recombination protein RmuC OS	rmuC	ECFI4_03482	3.61492	0.00040201	-1.48269	-5.55411	+
ECFI4_02472 NADPH-dependent assimilatory sulfite reductase flavoprotein subunit OS	cysJ	ECFI4_02472	1.43376	0.0329592	-1.46194	-2.40761	+
ECFI4_01612 PTS mannose transporter subunit IIAB OS	manX	ECFI4_01612	6.20049	0	-1.4309	-11.0533	+
ECFI4_03358 Ribonuclease P protein component OS	rnpA	ECFI4_03358	1.04773	0.0835773	-1.39726	-1.87953
ECFI4_00911 AppA family phytase/histidine-type acid phosphatase OS	FAZ83_12045	ECFI4_00911	0.810545	0.152714	-1.38229	-1.53957
ECFI4_02055 2-succinyl-5-enolpyruvyl-6-hydroxy-3-cyclohexene-1-carboxylic-acid synthase OS	menD	ECFI4_02055	1.76591	0.0154097	-1.36768	-2.85363	+
ECFI4_00655 Colicin uptake protein TolR OS	tolR	ECFI4_00655	1.095	0.0747684	-1.36765	-1.94544
ECFI4_03367 NCS2 family permease OS	FAZ83_13470	ECFI4_03367	0.654804	0.226034	-1.34371	-1.30412
ECFI4_01614 PTS mannose transporter subunit IID OS	FAZ83_02195	ECFI4_01614	3.59669	0.00039801	-1.32221	-5.52406	+
ECFI4_01085 Dihydroxyacetone kinase subunit DhaM OS	dhaM	ECFI4_01085	2.57434	0.00244828	-1.32044	-3.96501	+
ECFI4_00774 YbjN domain-containing protein OS	FAZ83_15210	ECFI4_00774	1.78138	0.0147758	-1.31956	-2.87441	+
ECFI4_03427 Ketol-acid reductoisomerase OS	ilvC	ECFI4_03427	3.09777	0.00100763	-1.31942	-4.73476	+
ECFI4_02686 Hydrogenase 2 large subunit OS	hybC	ECFI4_02686	3.89049	0.000215569	-1.31611	-6.01975	+
ECFI4_02384 Thiosulfate sulfurtransferase YgaP OS	ygaP	ECFI4_02384	1.24423	0.0516272	-1.31404	-2.15081
ECFI4_02137 D-serine ammonia-lyase OS	dsdA	ECFI4_02137	2.27544	0.00493366	-1.3057	-3.546	+
ECFI4_03575 Glycerol kinase GlpK OS	glpK	ECFI4_03575	5.94578	0	-1.27759	-10.3752	+
ECFI4_02894 N-acetylmannosamine-6-phosphate 2-epimerase OS	FAZ83_04905	ECFI4_02894	2.21543	0.0055545	-1.27327	-3.46327	+
ECFI4_00925 Sodium/proline symporter PutP OS	putP	ECFI4_00925	1.50612	0.0276622	-1.22537	-2.50496	+
ECFI4_00813 DNA translocase FtsK OS	ftsK	ECFI4_00813	4.81823	8.08081e-05	-1.22388	-7.76949	+
ECFI4_01169 Lipopolysaccharide assembly protein LapA OS	lapA	ECFI4_01169	1.40921	0.0350824	-1.21985	-2.37452	+
ECFI4_02599 Glycine cleavage system aminomethyltransferase GcvT OS	gcvT	ECFI4_02599	5.5781	0	-1.2049	-9.45834	+
ECFI4_00802 Cold shock-like protein CspD OS	cspD	ECFI4_00802	2.13954	0.0065463	-1.20222	-3.3592	+
ECFI4_01994 Periplasmic nitrate reductase subunit alpha OS	FAZ83_01265	ECFI4_01994	3.69101	0.000375	-1.18143	-5.68051	+
ECFI4_01114 Nitrate reductase subunit alpha OS	FAZ83_24085	ECFI4_01114	3.09665	0.0010038	-1.18109	-4.73305	+
ECFI4_02597 Aminomethyl-transferring glycine dehydrogenase OS	gcvP	ECFI4_02597	4.41046	9.6e-05	-1.16312	-6.96281	+
ECFI4_01956 PTS fructose transporter subunit IIBC OS	fruA	ECFI4_01956	6.15414	0	-1.15724	-10.9272	+
ECFI4_00524 Siderophore enterobactin receptor FepA OS	fepA	ECFI4_00524	3.40289	0.000468468	-1.15205	-5.21013	+
ECFI4_02032 Glycerol-3-phosphate dehydrogenase subunit GlpB OS	glpB	ECFI4_02032	1.39438	0.0363269	-1.14592	-2.35451	+
ECFI4_00824 Formate C-acetyltransferase OS	pflB	ECFI4_00824	5.62758	0	-1.14422	-9.57766	+
ECFI4_02918 AsmA2 domain-containing protein OS	FAZ83_05020	ECFI4_02918	3.26151	0.000576132	-1.14415	-4.98713	+
ECFI4_01224 Zinc transporter ZntB OS	zntB	ECFI4_01224	1.61166	0.0215668	-1.1367	-2.64664	+
ECFI4_02892 DUF386 domain-containing protein OS	FAZ83_04895	ECFI4_02892	0.961582	0.10396	-1.10978	-1.75804
ECFI4_01181 Peptide ABC transporter ATP-binding protein SapD OS	sapD	ECFI4_01181	0.456452	0.37306	-1.10119	-0.981318
ECFI4_02896 N-acetylneuraminate lyase OS	nanA	ECFI4_02896	3.08406	0.00102642	-1.09505	-4.7139	+
ECFI4_00787 Lipoprotein OS	FAZ83_15150	ECFI4_00787	1.44238	0.0324269	-1.09242	-2.41922	+
ECFI4_01278 23S rRNA 5-hydroxycytidine C2501 synthase OS	rlhA	ECFI4_01278	1.70498	0.0175803	-1.08905	-2.77183	+
ECFI4_03402 Sugar ABC transporter ATP-binding protein OS	FAZ83_05300	ECFI4_03402	1.26005	0.0501742	-1.0784	-2.17239
ECFI4_01713 Excinuclease ABC subunit UvrC OS	uvrC	ECFI4_01713	1.76224	0.0154574	-1.07113	-2.8487	+
ECFI4_03909 PTS trehalose transporter subunit IIBC OS	treB	ECFI4_03909	5.15248	0	-1.06086	-8.48053	+
ECFI4_03264 Mannitol-1-phosphate 5-dehydrogenase OS	mtlD	ECFI4_03264	6.25741	0	-1.03927	-11.2099	+
ECFI4_01958 Fused PTS fructose transporter subunit IIA/HPr protein OS	FAZ83_01445	ECFI4_01958	5.93083	0	-1.03264	-10.3365	+
ECFI4_00962 LpxL/LpxP family Kdo(2)-lipid IV(A) lauroyl/palmitoleoyl acyltransferase OS	lpxL	ECFI4_00962	0.956308	0.105452	-1.03224	-1.75054
ECFI4_03583 Cell division protein FtsN OS	ftsN	ECFI4_03583	1.61077	0.021564	-1.02868	-2.64546	+
ECFI4_03840 DNA mismatch repair endonuclease MutL OS	mutL	ECFI4_03840	0.828362	0.146746	-1.01684	-1.56577
ECFI4_03883 2,3-cyclic-nucleotide 2-phosphodiesterase OS	cpdB	ECFI4_03883	4.43377	9.83607e-05	-0.996493	-7.00725	+
ECFI4_04019 YjjI family glycine radical enzyme OS	FAZ83_13085	ECFI4_04019	1.20803	0.0562836	-0.988076	-2.10132
ECFI4_01624 Protease HtpX OS	htpX	ECFI4_01624	1.08018	0.07777	-0.97139	-1.92483
ECFI4_03473 ATP-dependent DNA helicase RecQ OS	recQ	ECFI4_03473	2.23794	0.00529187	-0.970281	-3.49426	+
ECFI4_01957 1-phosphofructokinase OS	fruK	ECFI4_01957	5.48746	0	-0.969598	-9.24289	+
ECFI4_01539 PTS N,N-diacetylchitobiose transporter subunit IIB OS	chbB	ECFI4_01539	1.24974	0.0511607	-0.950153	-2.15834
ECFI4_03317 Lipoprotein NlpA OS	nlpA	ECFI4_03317	1.4796	0.0293846	-0.949794	-2.46932	+
ECFI4_01273 Tellurite resistance methyltransferase TehB OS	tehB	ECFI4_01273	3.89958	0.000170732	-0.949775	-6.03548	+
ECFI4_03395 FMN-binding protein MioC OS	mioC	ECFI4_03395	5.74097	0	-0.945305	-9.85579	+
ECFI4_00683 Molybdenum ABC transporter ATP-binding protein ModC OS	modC	ECFI4_00683	0.908733	0.11885	-0.940719	-1.68249
ECFI4_02536 Phosphoenolpyruvate--protein phosphotransferase OS	ptsP	ECFI4_02536	1.28028	0.0476358	-0.940444	-2.19993	+
ECFI4_00142 2-amino-4-hydroxy-6-hydroxymethyldihydropteridine diphosphokinase OS	folK	ECFI4_00142	1.42986	0.0332834	-0.935639	-2.40236	+
ECFI4_03394 tRNA uridine-5-carboxymethylaminomethyl(34) synthesis enzyme MnmG OS	mnmG	ECFI4_03394	5.35251	0	-0.93469	-8.92948	+
ECFI4_03040 Nitrite reductase large subunit OS	FAZ83_11195	ECFI4_03040	3.09403	0.0010303	-0.932185	-4.72906	+
ECFI4_03437 UDP-N-acetylglucosamine 2-epimerase (Non-hydrolyzing) OS	FAZ83_14250	ECFI4_03437	3.83762	0.000229885	-0.929632	-5.92869	+
ECFI4_03430 Guanosine-5-triphosphate,3-diphosphate diphosphatase OS	gppA	ECFI4_03430	4.42093	9.67742e-05	-0.922933	-6.98275	+
ECFI4_01939 Galactose/glucose ABC transporter substrate-binding protein MglB OS	mglB	ECFI4_01939	3.23195	0.000629032	-0.914458	-4.94111	+
ECFI4_00092 Cell division protein FtsQ OS	ftsQ	ECFI4_00092	1.25152	0.0511582	-0.913886	-2.16075
ECFI4_01605 DUF1889 family protein OS	FAZ83_02240	ECFI4_01605	2.0916	0.00731973	-0.911346	-3.29375	+
ECFI4_00441 Kef family K(+) transporter OS	FAZ83_19515	ECFI4_00441	1.25839	0.0503028	-0.905747	-2.17013
ECFI4_02191 Cysteine synthase B OS	cysM	ECFI4_02191	1.8329	0.013169	-0.904174	-2.94368	+
ECFI4_02195 Sulfate ABC transporter substrate-binding protein OS	FAZ83_23000	ECFI4_02195	3.59787	0.0004	-0.900037	-5.52601	+
ECFI4_01397 Re/Si-specific NAD(P)(+) transhydrogenase subunit alpha OS	pntA	ECFI4_01397	6.67682	0	-0.895736	-12.4249	+
ECFI4_01816 1-(5-phosphoribosyl)-5-[(5-phosphoribosylamino)methylideneamino]imidazole-4-carboxamide isomerase OS	hisA	ECFI4_01816	5.98678	0	-0.892325	-10.4819	+
ECFI4_02078 Transcriptional regulator LrhA OS	lrhA	ECFI4_02078	1.23426	0.0529072	-0.879257	-2.1372
ECFI4_02076 NADH-quinone oxidoreductase subunit NuoA OS	nuoA	ECFI4_02076	0.446013	0.38052	-0.875084	-0.963355
ECFI4_00592 rRNA maturation RNase YbeY OS	ybeY	ECFI4_00592	0.725469	0.188614	-0.874905	-1.41249
ECFI4_00536 Enterobactin biosynthesis bifunctional isochorismatase/aryl carrier protein EntB OS	entB	ECFI4_00536	1.93741	0.0108333	-0.866979	-3.08457	+
ECFI4_02094 Histidine ABC transporter ATP-binding protein HisP OS	hisP	ECFI4_02094	0.865381	0.132737	-0.863164	-1.61982
ECFI4_01237 Universal stress protein UspF OS	uspF	ECFI4_01237	1.07305	0.0787114	-0.861923	-1.9149
ECFI4_03523 Nitrogen regulation protein NR(II) OS	ntrB	ECFI4_03523	0.841943	0.140697	-0.855514	-1.58566
ECFI4_03354 DNA polymerase III subunit beta OS	dnaN	ECFI4_03354	5.96778	0	-0.847059	-10.4323	+
ECFI4_01396 Re/Si-specific NAD(P)(+) transhydrogenase subunit beta OS	pntB	ECFI4_01396	5.17757	0	-0.84519	-8.53585	+
ECFI4_02042 Histidine phosphatase family protein OS	FAZ83_01035	ECFI4_02042	0.880823	0.127034	-0.84171	-1.64222
ECFI4_00922 HTH-type transcriptional regulator RutR OS	rutR	ECFI4_00922	2.10811	0.00702975	-0.841131	-3.31627	+
ECFI4_01459 Uncharacterized protein OS	FAZ83_02985	ECFI4_01459	0.547041	0.296938	-0.837277	-1.13271
ECFI4_02656 Ornithine decarboxylase OS	FAZ83_06220	ECFI4_02656	0.909617	0.118774	-0.833491	-1.68376
ECFI4_02798 Threonine/serine transporter TdcC OS	tdcC	ECFI4_02798	1.38335	0.0374992	-0.829419	-2.33961	+
ECFI4_03010 Bacterioferritin OS	FAZ83_23335	ECFI4_03010	0.912187	0.11821	-0.827763	-1.68745
ECFI4_01815 Imidazole glycerol phosphate synthase subunit HisH OS	hisH	ECFI4_01815	1.98719	0.00951398	-0.819789	-3.15192	+
ECFI4_01086 Dihydroxyacetone kinase ADP-binding subunit DhaL OS	dhaL	ECFI4_01086	1.53817	0.0255406	-0.81963	-2.54803	+
ECFI4_01761 glyoxalase III, Hsp31 molecular chaperone		ECFI4_01761	3.12658	0.000957529	-0.818376	-4.77872	+
ECFI4_00976 DUF480 domain-containing protein OS	FAZ83_14885	ECFI4_00976	4.24645	8.88889e-05	-0.812008	-6.6556	+
ECFI4_00535 (2,3-dihydroxybenzoyl)adenylate synthase OS	entE	ECFI4_00535	2.7227	0.00192547	-0.810651	-4.17802	+
ECFI4_01813 Histidinol-phosphate transaminase OS	hisC	ECFI4_01813	5.6183	0	-0.802592	-9.55518	+
ECFI4_03309 ATP-dependent DNA helicase RecG OS	recG	ECFI4_03309	1.12096	0.0699725	-0.801162	-1.98145
ECFI4_03471 Thioesterase family protein OS	FAZ83_14420	ECFI4_03471	3.77307	0.000344086	-0.800697	-5.81865	+
ECFI4_03486 Ubiquinone biosynthesis regulatory protein kinase UbiB OS	ubiB	ECFI4_03486	4.88341	8.16327e-05	-0.793455	-7.90446	+
ECFI4_02598 Glycine cleavage system protein GcvH OS	gcvH	ECFI4_02598	1.78559	0.0146223	-0.792641	-2.88007	+
ECFI4_03436 ECA polysaccharide chain length modulation protein OS	wzzE	ECFI4_03436	6.09457	0	-0.790904	-10.7668	+
ECFI4_03693 Maltoporin LamB OS	lamB	ECFI4_03693	4.92421	8.24742e-05	-0.790839	-7.98984	+
ECFI4_01811 ATP phosphoribosyltransferase OS	hisG	ECFI4_01811	4.59906	0.000104348	-0.787375	-7.32805	+
ECFI4_03484 Ubiquinone biosynthesis protein UbiJ OS	ubiJ	ECFI4_03484	4.98628	0	-0.787108	-8.12105	+
ECFI4_01580 D-hexose-6-phosphate mutarotase OS	FAZ83_02400	ECFI4_01580	4.01853	0.000134228	-0.782746	-6.24379	+
ECFI4_00650 Cytochrome d ubiquinol oxidase subunit II OS	FAZ83_17810	ECFI4_00650	2.43339	0.00340541	-0.777465	-3.76587	+
ECFI4_02462 2-C-methyl-D-erythritol 4-phosphate cytidylyltransferase OS	ispD	ECFI4_02462	0.746488	0.179157	-0.777149	-1.44421
ECFI4_00453 SPFH/Band 7/PHB domain protein OS	FAZ83_19605	ECFI4_00453	4.80926	7.92079e-05	-0.776933	-7.75106	+
ECFI4_01593 Diguanylate cyclase DgcP OS	dgcP	ECFI4_01593	1.6263	0.0208276	-0.765958	-2.66629	+
ECFI4_01629 MCE family protein OS	FAZ83_02115	ECFI4_01629	1.68507	0.0183189	-0.765326	-2.74512	+
ECFI4_02418 Nicotinamide-nucleotide amidase OS	pncC	ECFI4_02418	0.857455	0.135357	-0.761907	-1.6083
ECFI4_00977 Gfo/Idh/MocA family oxidoreductase OS	FAZ83_14890	ECFI4_00977	1.04928	0.0832063	-0.754549	-1.88171
ECFI4_00584 Pyrimidine-specific ribonucleoside hydrolase RihA OS	rihA	ECFI4_00584	2.65692	0.00219394	-0.74423	-4.08311	+
ECFI4_02544 Bifunctional protein Aas OS	aas	ECFI4_02544	1.17979	0.0604495	-0.741319	-2.06257
ECFI4_01324 Sulfatase OS	FAZ83_14005	ECFI4_01324	1.49806	0.0281551	-0.740485	-2.49414	+
ECFI4_03672 Glyoxylate bypass operon transcriptional repressor IclR OS	iclR	ECFI4_03672	4.56084	0.000102564	-0.739369	-7.25298	+
ECFI4_03134 16S rRNA (Guanine(966)-N(2))-methyltransferase OS	rsmD	ECFI4_03134	0.836687	0.143167	-0.731606	-1.57798
ECFI4_03604 Phosphoethanolamine transferase CptA OS	cptA	ECFI4_03604	4.38743	9.52381e-05	-0.7265	-6.9191	+
ECFI4_00852 Nicotinate phosphoribosyltransferase OS	pncB	ECFI4_00852	2.54604	0.00261714	-0.726132	-3.92478	+
ECFI4_01385 Tat proofreading chaperone DmsD OS	dmsD	ECFI4_01385	1.71026	0.0173207	-0.722908	-2.77892	+
ECFI4_00379 1-deoxyxylulose-5-phosphate synthase YajO OS	yajO	ECFI4_00379	1.62815	0.0207505	-0.722667	-2.66877	+
ECFI4_02031 Anaerobic glycerol-3-phosphate dehydrogenase subunit A OS	glpA	ECFI4_02031	1.40092	0.0358392	-0.722572	-2.36334	+
ECFI4_03355 Chromosomal replication initiator protein DnaA OS	dnaA	ECFI4_03355	6.19432	0	-0.720041	-11.0364	+
ECFI4_01653 Pyruvate kinase II OS	FAZ83_02015	ECFI4_01653	6.88923	0	-0.717722	-13.0836	+
ECFI4_02196 SDR family oxidoreductase UcpA OS	ucpA	ECFI4_02196	4.14008	0.000142857	-0.705785	-6.46129	+
ECFI4_02159 Glucokinase OS	FAZ83_00035	ECFI4_02159	2.76411	0.00179747	-0.703199	-4.23816	+
ECFI4_00913 NAD(P)H:quinone oxidoreductase OS	wrbA	ECFI4_00913	3.37378	0.000475771	-0.702696	-5.16381	+
ECFI4_03421 Acetolactate synthase 2 catalytic subunit OS	FAZ83_14160	ECFI4_03421	1.57269	0.0234497	-0.697525	-2.59435	+
ECFI4_02803 2-hydroxy-3-oxopropionate reductase OS	FAZ83_04450	ECFI4_02803	2.96346	0.00132404	-0.697001	-4.53215	+
ECFI4_00927 Iron uptake system protein EfeO OS	FAZ83_14675	ECFI4_00927	5.37894	0	-0.695897	-8.99017	+
ECFI4_03447 Amino acid permease OS	FAZ83_14290	ECFI4_03447	1.19488	0.0579885	-0.691895	-2.08329
ECFI4_00692 Kinase inhibitor OS	FAZ83_21125	ECFI4_00692	0.780157	0.163709	-0.69182	-1.49456
ECFI4_00720 DNA-binding protein YbiB OS	ybiB	ECFI4_00720	6.96905	0	-0.68917	-13.3391	+
ECFI4_01649 Phosphogluconate dehydratase OS	edd	ECFI4_01649	2.0563	0.00808036	-0.6848	-3.24571	+
ECFI4_03440 Glucose-1-phosphate thymidylyltransferase RfbA OS	rfbA	ECFI4_03440	5.86114	0	-0.684749	-10.1578	+
ECFI4_03790 Class I fumarate hydratase OS	FAZ83_09655	ECFI4_03790	3.85009	0.000233918	-0.683788	-5.95009	+
ECFI4_00698 Excinuclease ABC subunit B OS	uvrB	ECFI4_00698	5.47222	0	-0.683035	-9.20704	+
ECFI4_02777 Glucuronate isomerase OS	uxaC	ECFI4_02777	1.03676	0.0858058	-0.682651	-1.86416
ECFI4_00151 Ferrichrome porin FhuA OS	fhuA	ECFI4_00151	4.75326	7.40741e-05	-0.682348	-7.63666	+
ECFI4_00703 Cyclic pyranopterin monophosphate synthase MoaC OS	moaC	ECFI4_00703	0.636995	0.237561	-0.666302	-1.27635
ECFI4_01185 DUF2543 family protein OS	FAZ83_20005	ECFI4_01185	1.06783	0.0795561	-0.663556	-1.90761
ECFI4_03307 Bifunctional GTP diphosphokinase/guanosine-3,5-bis pyrophosphate 3-pyrophosphohydrolase OS	spoT	ECFI4_03307	2.53532	0.00261017	-0.662818	-3.90957	+
ECFI4_02080 5-deoxynucleotidase OS	FAZ83_00855	ECFI4_02080	0.945573	0.108418	-0.660255	-1.73525
ECFI4_00970 Dihydroorotase OS	pyrC	ECFI4_00970	4.5608	0.000101695	-0.653268	-7.2529	+
ECFI4_01817 Imidazole glycerol phosphate synthase subunit HisF OS	hisF	ECFI4_01817	1.82307	0.0133861	-0.647941	-2.93045	+
ECFI4_03290 3-deoxy-D-manno-octulosonic acid transferase OS	FAZ83_19305	ECFI4_03290	0.944783	0.108557	-0.645487	-1.73412
ECFI4_01419 Transcription modulator YdgT OS	ydgT	ECFI4_01419	0.719652	0.191634	-0.643271	-1.40368
ECFI4_01274 DUF3313 domain-containing protein OS	FAZ83_17885	ECFI4_01274	4.98643	0	-0.643237	-8.12138	+
ECFI4_01012 PTS glucose transporter subunit IIBC OS	ptsG	ECFI4_01012	5.45256	0	-0.641849	-9.161	+
ECFI4_01214 Peptide ABC transporter substrate-binding protein OS	FAZ83_20305	ECFI4_01214	2.56947	0.00248711	-0.638559	-3.95807	+
ECFI4_03442 dTDP-4-amino-4,6-dideoxygalactose transaminase OS	rffA	ECFI4_03442	5.75416	0	-0.635361	-9.88857	+
ECFI4_01040 Two-component system sensor histidine kinase PhoQ OS	phoQ	ECFI4_01040	1.02065	0.0891584	-0.634506	-1.84155
ECFI4_03444 TDP-N-acetylfucosamine:lipid II N-acetylfucosaminyltransferase OS	rffT	ECFI4_03444	4.10557	0.000138889	-0.630142	-6.39904	+
ECFI4_02829 SCP2 domain-containing protein OS	FAZ83_04600	ECFI4_02829	3.94136	0.000175	-0.628879	-6.10815	+
ECFI4_01469 Aldehyde ferredoxin oxidoreductase OS	FAZ83_02940	ECFI4_01469	1.63435	0.0205201	-0.625271	-2.67708	+
ECFI4_00996 23S rRNA pseudouridine(955/2504/2580) synthase RluC OS	rluC	ECFI4_00996	2.53974	0.00260227	-0.623229	-3.91585	+
ECFI4_03466 5-amino-6-(5-phospho-D-ribitylamino)uracil phosphatase YigB OS	yigB	ECFI4_03466	4.23438	8.82353e-05	-0.622849	-6.63336	+
ECFI4_00609 PTS N-acetyl glucosamine transporter subunit IIABC OS	nagE	ECFI4_00609	3.14528	0.000890625	-0.622045	-4.80736	+
ECFI4_01268 Glucan biosynthesis protein OS	FAZ83_17915	ECFI4_01268	4.74857	7.33945e-05	-0.621483	-7.62714	+
ECFI4_03455 Protoheme IX biogenesis protein HemY OS	hemY	ECFI4_03455	3.94446	0.000176101	-0.621455	-6.11356	+
ECFI4_02272 Alpha2-macroglobulin OS	FAZ83_07995	ECFI4_02272	0.636637	0.237326	-0.620764	-1.27579
ECFI4_01027 Lipoprotein-releasing ABC transporter permease subunit LolC OS	lolC	ECFI4_01027	1.26063	0.0501594	-0.619009	-2.17317
ECFI4_02069 NADH-quinone oxidoreductase subunit NuoH OS	nuoH	ECFI4_02069	4.22911	8.75912e-05	-0.618855	-6.62366	+
ECFI4_03542 Formate dehydrogenase accessory sulfurtransferase FdhD OS	fdhD	ECFI4_03542	0.667742	0.219348	-0.617688	-1.32418
ECFI4_01705 Non-heme ferritin OS	ftnA	ECFI4_01705	3.51512	0.00045933	-0.612697	-5.39073	+
ECFI4_00649 Cytochrome ubiquinol oxidase subunit I OS	cydA	ECFI4_00649	4.31967	9.16031e-05	-0.611585	-6.7916	+
ECFI4_00799 DUF535 domain-containing protein OS	FAZ83_15075	ECFI4_00799	3.86169	0.000211765	-0.607416	-5.97004	+
ECFI4_00814 Outer membrane lipoprotein chaperone LolA OS	lolA	ECFI4_00814	8.14733	0	-0.606608	-17.6838	+
ECFI4_02954 Shikimate dehydrogenase OS	aroE	ECFI4_02954	3.91955	0.00017284	-0.60211	-6.07015	+
ECFI4_01378 Spermidine N1-acetyltransferase OS	speG	ECFI4_01378	2.07624	0.00764865	-0.601188	-3.27283	+
ECFI4_01156 23S rRNA pseudouridine(2605) synthase RluB OS	rluB	ECFI4_01156	3.81219	0.00024581	-0.594093	-5.88519	+
ECFI4_00721 Malate/lactate/ureidoglycolate dehydrogenase OS	FAZ83_22490	ECFI4_00721	0.656796	0.224988	-0.590093	-1.30722
ECFI4_00252 DUF1440 domain-containing protein OS	FAZ83_08565	ECFI4_00252	2.26426	0.00504136	-0.589855	-3.53056	+
ECFI4_02692 L-glyceraldehyde 3-phosphate reductase OS	FAZ83_03870	ECFI4_02692	0.862177	0.133728	-0.585495	-1.61517
ECFI4_03278 Murein hydrolase activator EnvC OS	envC	ECFI4_03278	1.09331	0.0750041	-0.583975	-1.9431
ECFI4_02252 Polyphosphate kinase 1 OS	ppk1	ECFI4_02252	2.22182	0.00552745	-0.58351	-3.47206	+
ECFI4_00912 Uncharacterized protein OS	FAZ83_14600	ECFI4_00912	0.576367	0.275708	-0.580271	-1.18019
ECFI4_02000 Microcin J25 efflux ABC transporter YojI OS	yojI	ECFI4_02000	3.40473	0.000470588	-0.574531	-5.21307	+
ECFI4_03881 NAD(P)H:quinone oxidoreductase OS	qorB	ECFI4_03881	2.9673	0.00133803	-0.574355	-4.53789	+
ECFI4_00790 NAD(P)-dependent oxidoreductase OS	FAZ83_15120	ECFI4_00790	3.8462	0.000232558	-0.565954	-5.9434	+
ECFI4_02706 Cell division protein FtsP OS	ftsP	ECFI4_02706	0.505446	0.327615	-0.5659	-1.06414
ECFI4_00923 Trifunctional transcriptional regulator/proline dehydrogenase/L-glutamate gamma-semialdehyde dehydrogenase OS	putA	ECFI4_00923	2.93149	0.0013931	-0.562668	-4.48447	+
ECFI4_00464 HTH-type transcriptional repressor AllR OS	allR	ECFI4_00464	1.53776	0.025531	-0.562288	-2.54748	+
ECFI4_01814 Bifunctional histidinol-phosphatase/imidazoleglycerol-phosphate dehydratase HisB OS	hisB	ECFI4_01814	2.95892	0.00131944	-0.561152	-4.52537	+
ECFI4_00910 Curved DNA-binding protein OS	cbpA	ECFI4_00910	1.35919	0.0399494	-0.557569	-2.30696	+
ECFI4_02589 Tyrosine recombinase XerD OS	FAZ83_05875	ECFI4_02589	0.327799	0.502721	-0.552814	-0.75073
ECFI4_00750 Glutathione ABC transporter substrate-binding protein GsiB OS	gsiB	ECFI4_00750	0.97824	0.0999594	-0.552291	-1.78169
ECFI4_01587 Mischarged aminoacyl-tRNA deacylase OS	yeaK	ECFI4_01587	3.87998	0.000214286	-0.541019	-6.00158	+
ECFI4_03368 6-phosphogluconate phosphatase OS	yieH	ECFI4_03368	3.67049	0.000369231	-0.539463	-5.64625	+
ECFI4_02442 Hydrogenase nickel incorporation protein HypB OS	hypB	ECFI4_02442	1.49711	0.0282155	-0.537786	-2.49286	+
ECFI4_01918 Glycine betaine ABC transporter substrate-binding protein OsmF OS	osmF	ECFI4_01918	0.453833	0.375214	-0.535013	-0.976822
ECFI4_02974 Preprotein translocase subunit SecY OS	secY	ECFI4_02974	3.01262	0.00123188	-0.534665	-4.60586	+
ECFI4_00994 Ribonuclease E OS	FAZ83_14980	ECFI4_00994	6.19639	0	-0.534609	-11.0421	+
ECFI4_01654 Lauroyl-Kdo(2)-lipid IV(A) myristoyltransferase OS	msbB	ECFI4_01654	1.59848	0.0222478	-0.532409	-2.62897	+
ECFI4_03098 Glucose-1-phosphate adenylyltransferase OS	glgC	ECFI4_03098	0.62355	0.245556	-0.531392	-1.25524
ECFI4_00836 Tetraacyldisaccharide 4-kinase OS	lpxK	ECFI4_00836	0.84258	0.140808	-0.52621	-1.5866
ECFI4_03273 NAD(P)H-dependent glycerol-3-phosphate dehydrogenase OS	gpsA	ECFI4_03273	6.05135	0	-0.525299	-10.6518	+
ECFI4_02838 30S ribosomal protein S15 OS	rpsO	ECFI4_02838	0.472264	0.357798	-0.524232	-1.00831
ECFI4_03438 UDP-N-acetyl-D-mannosamine dehydrogenase OS	wecC	ECFI4_03438	3.9919	0.00018543	-0.522407	-6.19677	+
ECFI4_00803 ATP-dependent Clp protease adapter ClpS OS	clpS	ECFI4_00803	0.904137	0.119728	-0.522038	-1.67587
ECFI4_00019 Transcriptional activator NhaR OS	nhaR	ECFI4_00019	0.372006	0.456304	-0.518198	-0.832403
ECFI4_03293 50S ribosomal protein L33 OS	rpmG	ECFI4_03293	1.40514	0.0354138	-0.51779	-2.36903	+
ECFI4_00150 Ferrichrome porin FhuA OS	fhuA	ECFI4_00150	5.5583	0	-0.515811	-9.41092	+
ECFI4_03400 Low affinity potassium transporter Kup OS	FAZ83_13625	ECFI4_03400	1.09827	0.0741555	-0.51228	-1.94999
ECFI4_01601 Slp family lipoprotein YeaY OS	yeaY	ECFI4_01601	0.847541	0.138921	-0.50852	-1.59384
ECFI4_02057 Stress response protein ElaB OS	elaB	ECFI4_02057	3.18901	0.00068254	-0.507655	-4.87463	+
ECFI4_03424 Dihydroxy-acid dehydratase OS	ilvD	ECFI4_03424	3.41298	0.000474886	-0.506084	-5.22624	+
ECFI4_01804 Putrescine/proton symporter PlaP OS	plaP	ECFI4_01804	0.965422	0.102804	-0.505074	-1.7635
ECFI4_00423 Multidrug efflux RND transporter permease subunit OS	FAZ83_16890	ECFI4_00423	4.01613	0.000133333	-0.500062	-6.23954	+
ECFI4_01819 LPS O-antigen chain length determinant protein WzzB OS	wzzB	ECFI4_01819	4.16279	0.000143885	-0.498173	-6.50245	+
ECFI4_03439 dTDP-glucose 4,6-dehydratase OS	rfbB	ECFI4_03439	3.41552	0.000477064	-0.495691	-5.23029	+
ECFI4_01880 Class I fructose-bisphosphate aldolase OS	fbaB	ECFI4_01880	0.686335	0.208311	-0.493794	-1.35283
ECFI4_02750 30S ribosomal protein S21 OS	rpsU	ECFI4_02750	1.30563	0.0449846	-0.493006	-2.23438	+
ECFI4_01434 Anhydro-N-acetylmuramic acid kinase OS	anmK	ECFI4_01434	1.11446	0.0710947	-0.491398	-1.97245
ECFI4_01812 Histidinol dehydrogenase OS	hisD	ECFI4_01812	1.56646	0.0237684	-0.48841	-2.586	+
ECFI4_02722 DUF1190 family protein OS	FAZ83_04030	ECFI4_02722	0.218457	0.639866	-0.48839	-0.534457
ECFI4_01524 6-phosphofructokinase II OS	pfkB	ECFI4_01524	0.375731	0.453026	-0.487812	-0.83916
ECFI4_02129 DUF406 family protein OS	FAZ83_00600	ECFI4_02129	1.27966	0.0477152	-0.487773	-2.19909	+
ECFI4_00505 outer membrane protease VII (outer membrane protein 3b)		ECFI4_00505	3.4215	0.000481481	-0.485936	-5.23985	+
ECFI4_00591 Magnesium/cobalt transporter CorC OS	corC	ECFI4_00591	0.972824	0.101157	-0.483686	-1.77401
ECFI4_03386 F0F1 ATP synthase subunit gamma OS	atpG	ECFI4_03386	7.25211	0	-0.478048	-14.2821	+
ECFI4_03389 F0F1 ATP synthase subunit B OS	atpF	ECFI4_03389	3.10209	0.000980843	-0.476328	-4.74134	+
ECFI4_00590 Apolipoprotein N-acyltransferase OS	lnt	ECFI4_00590	2.45341	0.00320652	-0.475515	-3.79397	+
ECFI4_01041 Two-component system response regulator PhoP OS	phoP	ECFI4_01041	2.81274	0.00175896	-0.474543	-4.30918	+
ECFI4_03277 2,3-bisphosphoglycerate-independent phosphoglycerate mutase OS	gpmM	ECFI4_03277	4.0583	0.000135135	-0.473239	-6.31443	+
ECFI4_00940 Glyoxylate/hydroxypyruvate reductase GhrA OS	ghrA	ECFI4_00940	1.97787	0.00982051	-0.4716	-3.1393	+
ECFI4_02083 YfbU family protein OS	FAZ83_00840	ECFI4_02083	4.47581	9.91736e-05	-0.468544	-7.0879	+
ECFI4_03322 Adenine deaminase OS	adeD	ECFI4_03322	0.444564	0.381904	-0.467337	-0.960855
ECFI4_03472 Phospholipase A OS	pldA	ECFI4_03472	3.45807	0.000450704	-0.466874	-5.29852	+
ECFI4_03408 FadR family transcriptional regulator OS	FAZ83_25100	ECFI4_03408	2.02447	0.00882637	-0.46586	-3.20247	+
ECFI4_01258 ATP-dependent RNA helicase HrpA OS	hrpA	ECFI4_01258	5.7392	0	-0.465832	-9.85138	+
ECFI4_00575 Peptidoglycan DD-transpeptidase MrdA OS	mrdA	ECFI4_00575	0.475675	0.354852	-0.46574	-1.01409
ECFI4_01078 D-amino acid dehydrogenase OS	FAZ83_18930	ECFI4_01078	0.480103	0.350678	-0.465062	-1.02159
ECFI4_02991 50S ribosomal protein L2 OS	rplB	ECFI4_02991	3.67785	0.000373057	-0.464119	-5.65854	+
ECFI4_03676 23S rRNA pseudouridine(2604) synthase RluF OS	rluF	ECFI4_03676	2.42276	0.00347733	-0.463654	-3.75097	+
ECFI4_01029 Lipoprotein-releasing ABC transporter permease subunit LolE OS	lolE	ECFI4_01029	0.33068	0.500271	-0.461386	-0.756142
ECFI4_03560 Envelope stress sensor histidine kinase CpxA OS	cpxA	ECFI4_03560	2.59466	0.00235362	-0.459718	-3.99397	+
ECFI4_01477 Fe-S cluster assembly protein SufD OS	sufD	ECFI4_01477	0.156812	0.722062	-0.457123	-0.400896
ECFI4_02981 30S ribosomal protein S14 OS	rpsN	ECFI4_02981	1.55667	0.0242991	-0.455243	-2.57285	+
ECFI4_02471 Assimilatory sulfite reductase (NADPH) hemoprotein subunit OS	cysI	ECFI4_02471	3.82609	0.000225989	-0.454332	-5.90894	+
ECFI4_03534 GNAT family N-acetyltransferase OS	FAZ83_21960	ECFI4_03534	0.777242	0.164855	-0.45123	-1.49022
ECFI4_01866 U32 family peptidase OS	FAZ83_16505	ECFI4_01866	3.79587	0.000284153	-0.449725	-5.85739	+
ECFI4_01622 DNA-binding transcriptional regulator KdgR OS	kdgR	ECFI4_01622	4.76468	7.54717e-05	-0.447465	-7.6599	+
ECFI4_00853 Aminopeptidase N OS	pepN	ECFI4_00853	3.93009	0.000173913	-0.447422	-6.0885	+
ECFI4_03518 Der GTPase-activating protein YihI OS	yihI	ECFI4_03518	2.52878	0.00270423	-0.446205	-3.90032	+
ECFI4_02922 Rod shape-determining protein MreC OS	mreC	ECFI4_02922	1.28266	0.0473495	-0.444314	-2.20317	+
ECFI4_01217 Universal stress protein UspE OS	uspE	ECFI4_01217	1.96759	0.0100847	-0.442694	-3.12538	+
ECFI4_00775 Spermidine/putrescine ABC transporter substrate-binding protein PotF OS	potF	ECFI4_00775	0.747638	0.178761	-0.442168	-1.44594
ECFI4_03359 Membrane protein insertase YidC OS	yidC	ECFI4_03359	3.08095	0.00101873	-0.442083	-4.70917	+
ECFI4_03519 Oxygen-independent coproporphyrinogen III oxidase OS	hemN	ECFI4_03519	3.55456	0.000470588	-0.441964	-5.45497	+
ECFI4_02925 Oxidoreductase OS	FAZ83_05055	ECFI4_02925	3.74326	0.000342246	-0.439498	-5.76823	+
ECFI4_00717 ATP-dependent RNA helicase RhlE OS	rhlE	ECFI4_00717	3.03283	0.00114706	-0.439425	-4.63632	+
ECFI4_01669 Carboxy-S-adenosyl-L-methionine synthase CmoA OS	cmoA	ECFI4_01669	2.6956	0.00201227	-0.438753	-4.13884	+
ECFI4_02952 Gamma carbonic anhydrase family protein OS	FAZ83_23115	ECFI4_02952	2.45611	0.00317166	-0.436203	-3.79777	+
ECFI4_03615 tRNA (Uridine(54)-C5)-methyltransferase TrmA OS	trmA	ECFI4_03615	2.35067	0.00424742	-0.435037	-3.65032	+
ECFI4_01111 Nitrate/nitrite two-component system sensor histidine kinase NarX OS	narX	ECFI4_01111	1.20065	0.0571338	-0.434963	-2.0912
ECFI4_03072 Phosphoenolpyruvate carboxykinase (ATP) OS	pckA	ECFI4_03072	3.38946	0.000464286	-0.43407	-5.18874	+
ECFI4_01402 Two-component system response regulator RstA OS	rstA	ECFI4_01402	0.659008	0.224445	-0.42996	-1.31065
ECFI4_00079 Catabolite repressor/activator OS	cra	ECFI4_00079	1.01754	0.0897979	-0.428658	-1.83718
ECFI4_03385 F0F1 ATP synthase subunit beta OS	atpD	ECFI4_03385	4.54039	0.00010084	-0.428512	-7.21303	+
ECFI4_02931 tRNA dihydrouridine synthase DusB OS	dusB	ECFI4_02931	3.77948	0.000347826	-0.427424	-5.82953	+
ECFI4_00809 Cysteine/glutathione ABC transporter ATP-binding protein/permease CydC OS	cydC	ECFI4_00809	3.89534	0.000169697	-0.42567	-6.02813	+
ECFI4_00731 Glutamine ABC transporter permease OS	FAZ83_22535	ECFI4_00731	1.27849	0.0478366	-0.422742	-2.1975	+
ECFI4_03065 Peptidoglycan glycosyltransferase/peptidoglycan DD-transpeptidase MrcA OS	mrcA	ECFI4_03065	4.73138	7.20721e-05	-0.420715	-7.59231	+
ECFI4_02351 Bifunctional chorismate mutase/prephenate dehydratase OS	pheA	ECFI4_02351	4.06149	0.000136054	-0.420409	-6.32011	+
ECFI4_03483 Bifunctional demethylmenaquinone methyltransferase/2-methoxy-6-polyprenyl-1,4-benzoquinol methylase UbiE OS	ubiE	ECFI4_03483	2.77967	0.00178914	-0.42006	-4.26084	+
ECFI4_03381 Glutamine--fructose-6-phosphate transaminase (Isomerizing) OS	glmS	ECFI4_03381	2.62779	0.00221557	-0.417039	-4.04133	+
ECFI4_03914 Aspartate carbamoyltransferase regulatory subunit OS	pyrI	ECFI4_03914	0.314601	0.517951	-0.416665	-0.725773
ECFI4_00367 Preprotein translocase subunit YajC OS	yajC	ECFI4_00367	3.37361	0.000473684	-0.416459	-5.16355	+
ECFI4_01430 Pyridoxal kinase PdxY OS	pdxY	ECFI4_01430	1.59529	0.0224516	-0.416275	-2.62468	+
ECFI4_03221 Molybdopterin guanine dinucleotide-containing S/N-oxide reductase OS	FAZ83_11770	ECFI4_03221	0.320932	0.510611	-0.416068	-0.737779
ECFI4_01703 DUF2766 domain-containing protein OS	FAZ83_18435	ECFI4_01703	0.689932	0.206782	-0.416006	-1.35835
ECFI4_03405 Ribokinase OS	rbsK	ECFI4_03405	2.04579	0.00829268	-0.414461	-3.23142	+
ECFI4_00424 Multidrug efflux RND transporter periplasmic adaptor subunit AcrA OS	acrA	ECFI4_00424	5.73183	0	-0.413562	-9.83312	+
ECFI4_02275 Enhanced serine sensitivity protein SseB OS	sseB	ECFI4_02275	1.03559	0.0859554	-0.413493	-1.86253
ECFI4_01019 Alpha/beta hydrolase OS	FAZ83_24170	ECFI4_01019	1.63544	0.0204477	-0.413397	-2.67854	+
ECFI4_02994 50S ribosomal protein L3 OS	rplC	ECFI4_02994	2.54519	0.00260969	-0.412327	-3.92357	+
ECFI4_02519 tRNA cyclic N6-threonylcarbamoyladenosine(37) synthase TcdA OS	tcdA	ECFI4_02519	0.299644	0.533174	-0.41161	-0.697143
ECFI4_02073 NADH-quinone oxidoreductase subunit NuoE OS	nuoE	ECFI4_02073	2.52295	0.0027451	-0.411391	-3.89206	+
ECFI4_03565 6-phosphofructokinase OS	pfkA	ECFI4_03565	2.29907	0.00469479	-0.411201	-3.57869	+
ECFI4_02491 Two-component sensor histidine kinase BarA OS	barA	ECFI4_02491	0.4883	0.343451	-0.40758	-1.03542
ECFI4_03434 Transcription termination factor Rho OS	rho	ECFI4_03434	5.79755	0	-0.406686	-9.99706	+
ECFI4_00083 Peptidoglycan D,D-transpeptidase FtsI OS	ftsI	ECFI4_00083	2.24609	0.00522115	-0.406247	-3.50548	+
ECFI4_01108 DsrE/F sulfur relay family protein YchN OS	ychN	ECFI4_01108	2.6967	0.00201846	-0.405983	-4.14043	+
ECFI4_00454 Iron ABC transporter ATP-binding protein FetA OS	fetA	ECFI4_00454	0.472899	0.357404	-0.40539	-1.00938
ECFI4_01018 Beta-N-acetylhexosaminidase OS	nagZ	ECFI4_01018	3.38464	0.000462222	-0.40522	-5.18107	+
ECFI4_00758 Glutathione S-transferase family protein OS	FAZ83_15285	ECFI4_00758	3.28211	0.00055	-0.403707	-5.01931	+
ECFI4_00369 Protein translocase subunit SecF OS	secF	ECFI4_00369	1.99307	0.00937931	-0.403008	-3.15988	+
ECFI4_03015 30S ribosomal protein S7 OS	rpsG	ECFI4_03015	1.54549	0.0251924	-0.402206	-2.55785	+
ECFI4_00715 Secretion protein HlyD OS	hlyD	ECFI4_00715	0.546455	0.296933	-0.401982	-1.13175
ECFI4_03925 LPS export ABC transporter permease LptG OS	lptG	ECFI4_03925	0.219953	0.63768	-0.401325	-0.537578
ECFI4_01978 Cardiolipin transport protein PbgA OS	pbgA	ECFI4_01978	0.482329	0.348884	-0.401293	-1.02535
ECFI4_03890 Peptide-methionine (S)-S-oxide reductase MsrA OS	msrA	ECFI4_03890	0.505662	0.327719	-0.400829	-1.0645
ECFI4_03908 Alpha,alpha-phosphotrehalase OS	treC	ECFI4_03908	2.29492	0.00478218	-0.40076	-3.57295	+
ECFI4_03892 Autotransporter assembly complex protein TamB OS	tamB	ECFI4_03892	2.9802	0.00130961	-0.400045	-4.5572	+
ECFI4_03387 F0F1 ATP synthase subunit alpha OS	atpA	ECFI4_03387	5.77161	0	-0.397687	-9.93207	+
ECFI4_01803 Exodeoxyribonuclease I OS	sbcB	ECFI4_01803	0.936732	0.11097	-0.396459	-1.72262
ECFI4_02308 Phosphoribosylformylglycinamidine synthase OS	purL	ECFI4_02308	3.47549	0.000454976	-0.394563	-5.32659	+
ECFI4_02101 Amidophosphoribosyltransferase OS	purF	ECFI4_02101	0.206895	0.655997	-0.392276	-0.510146
ECFI4_03912 Magnesium-translocating P-type ATPase OS	mgtA	ECFI4_03912	2.40069	0.00369554	-0.391744	-3.72008	+
ECFI4_01472 Pyruvate kinase I OS	FAZ83_02925	ECFI4_01472	3.05353	0.00110448	-0.390657	-4.6676	+
ECFI4_00577 Ribosome silencing factor OS	rsfS	ECFI4_00577	0.87298	0.130177	-0.389281	-1.63085
ECFI4_02315 Holo-ACP synthase OS	FAZ83_08215	ECFI4_02315	0.847571	0.139062	-0.38887	-1.59388
ECFI4_02325 Anti-sigma-E factor RseA OS	rseA	ECFI4_02325	0.217495	0.640794	-0.388113	-0.532446
ECFI4_03678 Lysine-sensitive aspartokinase 3 OS	lysC	ECFI4_03678	2.801	0.00179221	-0.387597	-4.29199	+
ECFI4_02349 Ribosome-associated translation inhibitor RaiA OS	raiA	ECFI4_02349	1.07935	0.0778162	-0.386956	-1.92368
ECFI4_02044 Undecaprenyl-phosphate 4-deoxy-4-formamido-L-arabinose transferase OS	arnC	ECFI4_02044	1.97009	0.00995329	-0.386521	-3.12876	+
ECFI4_00793 Ubiquinone-dependent pyruvate dehydrogenase OS	poxB	ECFI4_00793	0.528888	0.309246	-0.385681	-1.10297
ECFI4_01064 Septum site-determining protein MinC OS	minC	ECFI4_01064	0.559822	0.287763	-0.383405	-1.15348
ECFI4_00052 4-hydroxythreonine-4-phosphate dehydrogenase PdxA OS	pdxA	ECFI4_00052	2.27304	0.0050098	-0.38195	-3.54268	+
ECFI4_00878 Methylglyoxal synthase OS	mgsA	ECFI4_00878	1.00559	0.0928402	-0.379998	-1.82035
ECFI4_03093 Thiosulfate sulfurtransferase GlpE OS	glpE	ECFI4_03093	0.247947	0.600581	-0.378791	-0.59509
ECFI4_03384 F0F1 ATP synthase subunit epsilon OS	atpC	ECFI4_03384	1.98182	0.00969099	-0.378163	-3.14464	+
ECFI4_03132 Cell division ATP-binding protein FtsE OS	ftsE	ECFI4_03132	2.14979	0.00642791	-0.374893	-3.37322	+
ECFI4_03531 Glucose-1-phosphatase OS	yihX	ECFI4_03531	0.905601	0.119679	-0.373384	-1.67798
ECFI4_03393 16S rRNA (Guanine(527)-N(7))-methyltransferase RsmG OS	rsmG	ECFI4_03393	5.62497	0	-0.371874	-9.57133	+
ECFI4_00942 Molecular chaperone OS	FAZ83_14730	ECFI4_00942	3.715	0.000338624	-0.369626	-5.72069	+
ECFI4_00368 Protein translocase subunit SecD OS	secD	ECFI4_00368	3.9056	0.000171779	-0.369508	-6.04592	+
ECFI4_01310 NAD-dependent malic enzyme OS	FAZ83_14110	ECFI4_01310	2.97402	0.00131915	-0.368494	-4.54794	+
ECFI4_01407 Mannose-6-phosphate isomerase OS	manA	ECFI4_01407	2.8864	0.00150842	-0.367873	-4.41759	+
ECFI4_02986 50S ribosomal protein L29 OS	rpmC	ECFI4_02986	2.59978	0.00233236	-0.366289	-4.00128	+
ECFI4_01037 Spermidine/putrescine ABC transporter ATP-binding protein PotA OS	potA	ECFI4_01037	4.81349	8e-05	-0.365903	-7.75974	+
ECFI4_03479 HTH-type transcriptional regulator MetR OS	metR	ECFI4_03479	0.437245	0.389594	-0.365161	-0.94818
ECFI4_02886 Isoprenoid biosynthesis glyoxalase ElbB OS	elbB	ECFI4_02886	2.78804	0.00177492	-0.359127	-4.27305	+
ECFI4_01849 dCTP deaminase OS	FAZ83_16600	ECFI4_01849	2.25481	0.00512349	-0.359085	-3.51752	+
ECFI4_02528 Pitrilysin OS	FAZ83_05415	ECFI4_02528	1.40742	0.035271	-0.35722	-2.37211	+
ECFI4_03782 Two-component system response regulator BasR OS	basR	ECFI4_03782	3.83055	0.000228571	-0.35447	-5.91659	+
ECFI4_02184 Cysteine synthase A OS	cysK	ECFI4_02184	3.11259	0.000984615	-0.354076	-4.75734	+
ECFI4_03446 Lipopolysaccharide N-acetylmannosaminouronosyltransferase OS	rffM	ECFI4_03446	1.91188	0.011405	-0.353735	-3.0501	+
ECFI4_03456 Uroporphyrinogen-III C-methyltransferase OS	hemX	ECFI4_03456	4.76893	7.61905e-05	-0.351383	-7.66855	+
ECFI4_01807 SDR family oxidoreductase OS	FAZ83_17465	ECFI4_01807	1.20678	0.0564682	-0.351339	-2.09961
ECFI4_01082 Membrane-bound lytic murein transglycosylase EmtA OS	emtA	ECFI4_01082	1.51429	0.0271307	-0.350139	-2.51595	+
ECFI4_03431 ATP-dependent RNA helicase RhlB OS	rhlB	ECFI4_03431	5.08315	0	-0.349258	-8.32913	+
ECFI4_00833 Integration host factor subunit beta OS	ihfB	ECFI4_00833	2.47383	0.00298623	-0.348982	-3.8227	+
ECFI4_01014 Purine nucleoside phosphoramidase OS	hinT	ECFI4_01014	2.77308	0.00180317	-0.347671	-4.25122	+
ECFI4_00681 Molybdate ABC transporter substrate-binding protein OS	modA	ECFI4_00681	3.71197	0.000336842	-0.347385	-5.7156	+
ECFI4_03462 Uncharacterized protein OS	FAZ83_14360	ECFI4_03462	0.362483	0.465634	-0.345838	-0.815048
ECFI4_03197 Cellulose biosynthesis cyclic di-GMP-binding regulatory protein BcsB OS	bcsB	ECFI4_03197	3.5212	0.000466019	-0.345711	-5.4006	+
ECFI4_00691 Putative acyl-CoA thioester hydrolase OS	FAZ83_21130	ECFI4_00691	3.65274	0.000365482	-0.345443	-5.61674	+
ECFI4_02186 Phosphoenolpyruvate-protein phosphotransferase PtsI OS	ptsI	ECFI4_02186	3.69372	0.000376963	-0.344568	-5.68504	+
ECFI4_01491 Type I 3-dehydroquinate dehydratase OS	aroD	ECFI4_01491	2.49364	0.0028	-0.344078	-3.85063	+
ECFI4_03514 DNA polymerase I OS	polA	ECFI4_03514	5.12404	0	-0.340845	-8.41816	+
ECFI4_02150 Alanine transaminase OS	FAZ83_00080	ECFI4_02150	2.13338	0.00661751	-0.340811	-3.35078	+
ECFI4_02970 30S ribosomal protein S11 OS	rpsK	ECFI4_02970	1.51479	0.0270884	-0.339799	-2.51661	+
ECFI4_00504 Class I SAM-dependent methyltransferase OS	FAZ83_22770	ECFI4_00504	2.05044	0.00819599	-0.339047	-3.23773	+
ECFI4_03876 Cell division protein YtfB OS	ytfB	ECFI4_03876	0.358859	0.469175	-0.338367	-0.808409
ECFI4_03539 Formate dehydrogenase-N subunit alpha OS	fdnG	ECFI4_03539	3.95856	0.000178344	-0.338366	-6.13823	+
ECFI4_02065 NADH-quinone oxidoreductase subunit L OS	nuoL	ECFI4_02065	1.70715	0.0174848	-0.33808	-2.77475	+
ECFI4_01648 KHG/KDPG aldolase OS	FAZ83_02035	ECFI4_01648	1.66055	0.0195111	-0.33717	-2.71222	+
ECFI4_00576 23S rRNA (Pseudouridine(1915)-N(3))-methyltransferase RlmH OS	rlmH	ECFI4_00576	2.88505	0.00150336	-0.333644	-4.41559	+
ECFI4_01398 DUF1471 domain-containing protein OS	FAZ83_03295	ECFI4_01398	5.43037	0	-0.329907	-9.10923	+
ECFI4_02004 Porin OmpC OS	ompC	ECFI4_02004	1.57623	0.0232496	-0.327093	-2.5991	+
ECFI4_00884 Sulfurtransferase TusE OS	tusE	ECFI4_00884	0.366104	0.462908	-0.325351	-0.821662
ECFI4_03625 Type I pantothenate kinase OS	coaA	ECFI4_03625	3.28796	0.000552301	-0.324134	-5.02848	+
ECFI4_02182 Cell division protein ZipA OS	zipA	ECFI4_02182	1.84176	0.013032	-0.32359	-2.9556	+
ECFI4_00957 Glucans biosynthesis glucosyltransferase MdoH OS	mdoH	ECFI4_00957	2.42784	0.00344236	-0.323303	-3.75808	+
ECFI4_01516 50S ribosomal protein L20 OS	rplT	ECFI4_01516	1.34363	0.0414591	-0.323079	-2.2859	+
ECFI4_01625 Carboxy terminal-processing peptidase OS	FAZ83_02135	ECFI4_01625	4.75392	7.47664e-05	-0.32223	-7.638	+
ECFI4_03391 F0F1 ATP synthase subunit A OS	atpB	ECFI4_03391	0.589739	0.266484	-0.321851	-1.20162
ECFI4_00615 LexA regulated protein OS	FAZ83_23660	ECFI4_00615	1.68171	0.0184345	-0.321761	-2.74062	+
ECFI4_00864 ABC transporter ATP-binding protein OS	FAZ83_12205	ECFI4_00864	1.62189	0.0209855	-0.321234	-2.66037	+
ECFI4_01422 Electron transport complex subunit RsxB OS	rsxB	ECFI4_01422	0.315146	0.517528	-0.319467	-0.726808
ECFI4_00738 Transcriptional regulator MntR OS	FAZ83_15415	ECFI4_00738	0.852245	0.137349	-0.318781	-1.6007
ECFI4_03605 Phosphoenolpyruvate carboxylase OS	FAZ83_20435	ECFI4_03605	6.33178	0	-0.315304	-11.4174	+
ECFI4_02868 Lipid asymmetry maintenance protein MlaB OS	mlaB	ECFI4_02868	1.51786	0.0270017	-0.314847	-2.52074	+
ECFI4_01162 HTH-type transcriptional regulator CysB OS	cysB	ECFI4_01162	4.72235	7.14286e-05	-0.310461	-7.57405	+
ECFI4_00826 30S ribosomal protein S12 methylthiotransferase accessory protein YcaO OS	FAZ83_12425	ECFI4_00826	2.79968	0.00178641	-0.310301	-4.29006	+
ECFI4_03284 ADP-heptose--LPS heptosyltransferase RfaF OS	rfaF	ECFI4_03284	3.41082	0.000472727	-0.309944	-5.22279	+
ECFI4_01514 Phenylalanine--tRNA ligase subunit alpha OS	pheS	ECFI4_01514	2.17497	0.00603738	-0.308934	-3.40772	+
ECFI4_03891 Autotransporter assembly complex protein TamA OS	tamA	ECFI4_03891	1.29543	0.0458438	-0.307369	-2.22053	+
ECFI4_03888 HlyC/CorC family transporter OS	FAZ83_15930	ECFI4_03888	0.464436	0.365904	-0.305927	-0.994976
ECFI4_02074 NADH-quinone oxidoreductase subunit C/D OS	nuoC	ECFI4_02074	4.78228	7.69231e-05	-0.3036	-7.69578	+
ECFI4_00336 D-alanyl-D-alanine-carboxypeptidase/endopeptidase AmpH OS	ampH	ECFI4_00336	3.65087	0.000363636	-0.301362	-5.61362	+
ECFI4_00676 Galactose-1-phosphate uridylyltransferase OS	galT	ECFI4_00676	1.67432	0.0188582	-0.30079	-2.7307	+
ECFI4_00866 Intermembrane transport protein PqiB OS	pqiB	ECFI4_00866	1.73446	0.0164283	-0.299019	-2.8114	+
ECFI4_01043 High frequency lysogenization protein HflD OS	hflD	ECFI4_01043	1.14214	0.0665961	-0.298637	-2.01072
ECFI4_00084 UDP-N-acetylmuramoyl-L-alanyl-D-glutamate--2,6-diaminopimelate ligase OS	murE	ECFI4_00084	2.24436	0.00522782	-0.298547	-3.5031	+
ECFI4_03267 YibL family ribosome-associated protein OS	FAZ83_24295	ECFI4_03267	1.6755	0.0187888	-0.298403	-2.73228	+
ECFI4_03105 HTH-type transcriptional regulator GntR OS	FAZ83_10845	ECFI4_03105	1.36122	0.0399429	-0.298302	-2.30971	+
ECFI4_02324 Sigma-E factor regulatory protein RseB OS	rseB	ECFI4_02324	1.47028	0.0301431	-0.298268	-2.45677	+
ECFI4_02070 NADH-quinone oxidoreductase subunit NuoG OS	nuoG	ECFI4_02070	3.17787	0.000774704	-0.29422	-4.85745	+
ECFI4_03526 Ribosome-dependent GTPase TypA OS	typA	ECFI4_03526	1.90103	0.011591	-0.293709	-3.03546	+
ECFI4_03781 Two-component system sensor histidine kinase PmrB OS	pmrB	ECFI4_03781	1.92564	0.0111933	-0.293475	-3.06867	+
ECFI4_01353 Bifunctional NADP-dependent 3-hydroxy acid dehydrogenase/3-hydroxypropionate dehydrogenase YdfG OS	ydfG	ECFI4_01353	1.67211	0.0189442	-0.293321	-2.72773	+
ECFI4_03388 F0F1 ATP synthase subunit delta OS	atpH	ECFI4_03388	2.74613	0.00188088	-0.292582	-4.21201	+
ECFI4_02045 Bifunctional UDP-4-amino-4-deoxy-L-arabinose formyltransferase/UDP-glucuronic acid oxidase ArnA OS	arnA	ECFI4_02045	4.56117	0.000103448	-0.292024	-7.25361	+
ECFI4_00245 Glutamate 5-kinase OS	proB	ECFI4_00245	0.974786	0.100652	-0.291236	-1.77679
ECFI4_03541 Formate dehydrogenase-N subunit alpha OS	fdnG	ECFI4_03541	1.05256	0.0824689	-0.28859	-1.88629
ECFI4_03635 50S ribosomal protein L10 OS	rplJ	ECFI4_03635	1.04287	0.0845586	-0.286793	-1.87273
ECFI4_03460 Iron donor protein CyaY OS	cyaY	ECFI4_03460	1.1266	0.069195	-0.286377	-1.98925
ECFI4_02982 50S ribosomal protein L5 OS	rplE	ECFI4_02982	0.912578	0.118208	-0.28507	-1.68801
ECFI4_02231 ArsC family reductase OS	FAZ83_07480	ECFI4_02231	1.95884	0.0102063	-0.283577	-3.11355	+
ECFI4_01010 DNA polymerase III subunit delta OS	holB	ECFI4_01010	0.220365	0.637538	-0.282819	-0.538437
ECFI4_00963 Rhodanese-related sulfurtransferase OS	FAZ83_14825	ECFI4_00963	2.21915	0.00555819	-0.280863	-3.46838	+
ECFI4_01626 RNA chaperone ProQ OS	proQ	ECFI4_01626	2.17661	0.00603279	-0.279414	-3.40997	+
ECFI4_02237 Phosphoribosylaminoimidazolesuccinocarboxamide synthase OS	purC	ECFI4_02237	4.73883	7.27273e-05	-0.279091	-7.60738	+
ECFI4_02223 NADP-dependent oxaloacetate-decarboxylating malate dehydrogenase OS	FAZ83_22680	ECFI4_02223	3.04102	0.00112177	-0.277988	-4.64868	+
ECFI4_01627 GAF domain-containing protein OS	FAZ83_02125	ECFI4_01627	0.571383	0.278556	-0.277616	-1.17217
ECFI4_00849 Aspartate/tyrosine/aromatic aminotransferase OS	FAZ83_12310	ECFI4_00849	2.60303	0.00232941	-0.277507	-4.00592	+
ECFI4_03275 Glutaredoxin 3 OS	grxC	ECFI4_03275	0.974971	0.100714	-0.277461	-1.77706
ECFI4_02695 TonB system transport protein ExbD OS	exbD	ECFI4_02695	1.15904	0.0638425	-0.276783	-2.03402
ECFI4_03276 Rhodanese-like domain-containing protein OS	FAZ83_23520	ECFI4_03276	1.27625	0.0480363	-0.276763	-2.19445	+
ECFI4_03778 Glycine betaine/L-proline transporter ProP OS	proP	ECFI4_03778	1.16736	0.0622849	-0.276703	-2.04548
ECFI4_02977 30S ribosomal protein S5 OS	rpsE	ECFI4_02977	0.928985	0.113233	-0.275312	-1.71154
ECFI4_03493 NAD(P)H-flavin reductase OS	FAZ83_14545	ECFI4_03493	1.24709	0.0513234	-0.274761	-2.15471
ECFI4_02075 NADH-quinone oxidoreductase subunit B OS	FAZ83_00875	ECFI4_02075	1.59393	0.022483	-0.274589	-2.62286	+
ECFI4_01776 AMP nucleosidase OS	amn	ECFI4_01776	1.56035	0.0241259	-0.274479	-2.5778	+
ECFI4_00546 Thiol:disulfide interchange protein DsbG OS	dsbG	ECFI4_00546	0.197681	0.667912	-0.273615	-0.490543
ECFI4_01427 Endonuclease III OS	FAZ83_03145	ECFI4_01427	0.22215	0.634665	-0.272838	-0.542154
ECFI4_00178 Sigma E protease regulator RseP OS	rseP	ECFI4_00178	1.51075	0.0273831	-0.271653	-2.5112	+
ECFI4_03508 DUF1040 family protein OS	FAZ83_25510	ECFI4_03508	1.74037	0.0162226	-0.271039	-2.81934	+
ECFI4_03294 50S ribosomal protein L28 OS	rpmB	ECFI4_03294	0.812044	0.152195	-0.271034	-1.54178
ECFI4_00354 Fructokinase OS	FAZ83_09120	ECFI4_00354	0.997855	0.094641	-0.270819	-1.80943
ECFI4_02979 50S ribosomal protein L6 OS	rplF	ECFI4_02979	1.18254	0.0600057	-0.270086	-2.06635
ECFI4_01528 Hexitol phosphatase HxpB OS	hxpB	ECFI4_01528	2.77326	0.00180892	-0.269317	-4.25149	+
ECFI4_01028 Lipoprotein-releasing ABC transporter ATP-binding protein LolD OS	lolD	ECFI4_01028	1.33235	0.0424025	-0.268646	-2.27063	+
ECFI4_01977 DUF1414 domain-containing protein OS	FAZ83_01350	ECFI4_01977	0.467308	0.362741	-0.267695	-0.999875
ECFI4_00684 Pyridoxal phosphatase OS	FAZ83_21160	ECFI4_00684	1.9518	0.0104454	-0.26503	-3.10402	+
ECFI4_02984 50S ribosomal protein L14 OS	rplN	ECFI4_02984	1.88607	0.0119674	-0.264702	-3.01529	+
ECFI4_02079 Pyridoxal phosphate-dependent aminotransferase OS	FAZ83_00860	ECFI4_02079	1.90082	0.0115673	-0.26389	-3.03518	+
ECFI4_03879 Iron-sulfur cluster repair protein YtfE OS	ytfE	ECFI4_03879	0.234144	0.618236	-0.263747	-0.566946
ECFI4_01564 Selenide, water dikinase SelD OS	selD	ECFI4_01564	2.70784	0.00196296	-0.263471	-4.15652	+
ECFI4_02426 Arabinose-5-phosphate isomerase GutQ OS	gutQ	ECFI4_02426	2.00736	0.00905217	-0.263159	-3.17925	+
ECFI4_03698 Glycerol-3-phosphate 1-O-acyltransferase OS	FAZ83_09270	ECFI4_03698	3.15868	0.000834646	-0.262825	-4.82793	+
ECFI4_00159 Vitamin B12 ABC transporter substrate-binding protein BtuF OS	btuF	ECFI4_00159	0.617222	0.249656	-0.262795	-1.24527
ECFI4_03798 Lysine--tRNA ligase OS	lysS	ECFI4_03798	2.52358	0.00275281	-0.262505	-3.89295	+
ECFI4_01121 Formyltetrahydrofolate deformylase OS	purU	ECFI4_01121	1.3136	0.0442906	-0.262029	-2.24521	+
ECFI4_00370 HNH nuclease family protein OS	FAZ83_25575	ECFI4_00370	1.03853	0.0855737	-0.261782	-1.86665
ECFI4_03312 AsmA family protein OS	FAZ83_19415	ECFI4_03312	1.68625	0.0183158	-0.259892	-2.7467	+
ECFI4_02862 50S ribosomal protein L27 OS	rpmA	ECFI4_02862	0.415461	0.411502	-0.257691	-0.910096
ECFI4_03874 50S ribosomal protein L9 OS	rplI	ECFI4_03874	2.78496	0.00176923	-0.257095	-4.26856	+
ECFI4_00764 5-amino-6-(5-phospho-D-ribitylamino)uracil phosphatase OS	ybjI	ECFI4_00764	0.416047	0.411239	-0.257042	-0.911127
ECFI4_00426 Mechanosensitive channel MscK OS	mscK	ECFI4_00426	2.0028	0.00917749	-0.256556	-3.17307	+
ECFI4_00549 Universal stress protein UspG OS	uspG	ECFI4_00549	1.21666	0.0554236	-0.256059	-2.11313
ECFI4_00972 Lipoprotein OS	FAZ83_14865	ECFI4_00972	0.792707	0.158682	-0.255169	-1.5132
ECFI4_02358 50S ribosomal protein L19 OS	rplS	ECFI4_02358	0.821749	0.149039	-0.254759	-1.55606
ECFI4_02163 Nucleoside permease NupC OS	nupC	ECFI4_02163	0.739861	0.182212	-0.254424	-1.43423
ECFI4_02888 Aerobic respiration two-component sensor histidine kinase ArcB OS	arcB	ECFI4_02888	2.36342	0.00416623	-0.253144	-3.66807	+
ECFI4_02820 Penicillin-binding protein activator OS	FAZ83_04550	ECFI4_02820	1.90528	0.0115052	-0.252186	-3.0412	+
ECFI4_02197 N-acetylmuramic acid 6-phosphate etherase OS	murQ	ECFI4_02197	1.4359	0.0328235	-0.251539	-2.4105	+
ECFI4_02975 50S ribosomal protein L15 OS	rplO	ECFI4_02975	1.54446	0.0252111	-0.25116	-2.55647	+
ECFI4_03507 Molybdenum cofactor guanylyltransferase MobA OS	mobA	ECFI4_03507	0.423783	0.402894	-0.251063	-0.92471
ECFI4_00816 Serine--tRNA ligase OS	serS	ECFI4_00816	2.46315	0.00309041	-0.250931	-3.80767	+
ECFI4_01598 Ribonuclease D OS	FAZ83_02270	ECFI4_01598	1.66932	0.0190501	-0.249563	-2.72399	+
ECFI4_03156 Low-affinity inorganic phosphate transporter 1 OS	FAZ83_11380	ECFI4_03156	1.27031	0.0486867	-0.249234	-2.18636	+
ECFI4_01714 Two-component system response regulator UvrY OS	uvrY	ECFI4_01714	1.70136	0.017683	-0.248984	-2.76698	+
ECFI4_02678 Bifunctional glutathionylspermidine amidase/synthase OS	FAZ83_03810	ECFI4_02678	1.56021	0.0240838	-0.248815	-2.57761	+
ECFI4_00087 UDP-N-acetylmuramoylalanine--D-glutamate ligase OS	murD	ECFI4_00087	1.82532	0.0133016	-0.248693	-2.93349	+
ECFI4_01008 Endolytic murein transglycosylase OS	yceG	ECFI4_01008	1.15389	0.0646396	-0.248667	-2.02693
ECFI4_03536 Formate dehydrogenase accessory protein FdhE OS	fdhE	ECFI4_03536	2.33618	0.00428354	-0.247971	-3.63017	+
ECFI4_00810 Cysteine/glutathione ABC transporter permease/ATP-binding protein CydD OS	cydD	ECFI4_00810	1.56793	0.0236626	-0.246168	-2.58798	+
ECFI4_03097 Glycogen synthase GlgA OS	glgA	ECFI4_03097	1.18984	0.0587908	-0.245119	-2.07638
ECFI4_03634 50S ribosomal protein L1 OS	rplA	ECFI4_03634	2.34092	0.0042449	-0.244564	-3.63676	+
ECFI4_02990 30S ribosomal protein S19 OS	rpsS	ECFI4_02990	0.308802	0.523097	-0.243216	-0.714717
ECFI4_00124 Multicopper oxidase CueO OS	cueO	ECFI4_00124	0.285237	0.550281	-0.242504	-0.669202
ECFI4_02860 GTPase ObgE OS	FAZ83_04735	ECFI4_02860	4.06761	0.000136986	-0.241625	-6.33103	+
ECFI4_02203 N-acetylmuramoyl-L-alanine amidase AmiA OS	amiA	ECFI4_02203	0.809905	0.152624	-0.240755	-1.53862
ECFI4_01509 Glutathione peroxidase OS	FAZ83_02750	ECFI4_01509	2.70834	0.00196904	-0.240618	-4.15724	+
ECFI4_02976 50S ribosomal protein L30 OS	rpmD	ECFI4_02976	1.41667	0.0342848	-0.239772	-2.38458	+
ECFI4_02983 50S ribosomal protein L24 OS	rplX	ECFI4_02983	0.35123	0.476687	-0.236953	-0.794374
ECFI4_00759 Serine-type D-Ala-D-Ala carboxypeptidase OS	dacC	ECFI4_00759	3.40056	0.000466368	-0.235138	-5.20642	+
ECFI4_02987 50S ribosomal protein L16 OS	rplP	ECFI4_02987	0.814657	0.151094	-0.23436	-1.54563
ECFI4_01457 Riboflavin synthase OS	ribE	ECFI4_01457	1.84557	0.012986	-0.234309	-2.96073	+
ECFI4_03469 Magnesium/cobalt transporter CorA OS	corA	ECFI4_03469	1.43983	0.0326426	-0.23402	-2.41579	+
ECFI4_02097 Histidine ABC transporter substrate-binding protein HisJ OS	hisJ	ECFI4_02097	2.33853	0.00427411	-0.233399	-3.63344	+
ECFI4_03568 Triose-phosphate isomerase OS	tpiA	ECFI4_03568	0.507148	0.327131	-0.232602	-1.06697
ECFI4_02199 Porphyrinogen peroxidase OS	yfeX	ECFI4_02199	1.24539	0.05152	-0.231866	-2.1524
ECFI4_01429 Glutathione transferase GstA OS	gstA	ECFI4_01429	1.20343	0.0568069	-0.229178	-2.09501
ECFI4_01016 Penicillin-binding protein activator LpoB OS	lpoB	ECFI4_01016	1.23832	0.0523599	-0.228296	-2.14275
ECFI4_00605 Ribonucleotide monophosphatase NagD OS	nagD	ECFI4_00605	3.20446	0.000656	-0.227857	-4.8985	+
ECFI4_00272 Iron-sulfur cluster-binding protein OS	FAZ83_08705	ECFI4_00272	0.384383	0.444861	-0.227301	-0.854779
ECFI4_02082 Hexitol phosphatase HpxA OS	hxpA	ECFI4_02082	1.31171	0.0442404	-0.226539	-2.24263	+
ECFI4_00631 Nif3-like dinuclear metal center hexameric protein OS	FAZ83_17625	ECFI4_00631	0.80259	0.154682	-0.226432	-1.52782
ECFI4_02319 Ribonuclease III OS	FAZ83_08235	ECFI4_02319	0.559586	0.287727	-0.225053	-1.1531
ECFI4_03128 Aspartate 1-decarboxylase autocleavage activator PanM OS	panM	ECFI4_03128	1.21786	0.0553343	-0.224867	-2.11478
ECFI4_01207 TyrR family transcriptional regulator OS	FAZ83_20265	ECFI4_01207	0.63071	0.241042	-0.224358	-1.2665
ECFI4_00870 Endopeptidase La OS	FAZ83_12175	ECFI4_00870	2.03039	0.00870485	-0.222815	-3.21049	+
ECFI4_00829 3-phosphoshikimate 1-carboxyvinyltransferase OS	aroA	ECFI4_00829	2.74061	0.00190654	-0.221772	-4.20399	+
ECFI4_01518 Translation initiation factor IF-3 OS	infC	ECFI4_01518	0.770833	0.167484	-0.221455	-1.48067
ECFI4_02232 Succinyl-diaminopimelate desuccinylase OS	dapE	ECFI4_02232	2.96829	0.00132862	-0.221202	-4.53937	+
ECFI4_01566 Signal peptide peptidase SppA OS	sppA	ECFI4_01566	2.39539	0.00368586	-0.219633	-3.71267	+
ECFI4_02250 Phosphoribosylformylglycinamidine cyclo-ligase OS	purM	ECFI4_02250	1.67222	0.0189721	-0.217836	-2.72788	+
ECFI4_00900 Addiction module toxin, GnsA/GnsB family OS	FAZ83_12020	ECFI4_00900	1.75393	0.0156378	-0.217257	-2.83754	+
ECFI4_00165 DUF3461 family protein OS	FAZ83_06610	ECFI4_00165	0.942909	0.109078	-0.217237	-1.73144
ECFI4_00089 Undecaprenyldiphospho-muramoylpentapeptide beta-N-acetylglucosaminyltransferase OS	murG	ECFI4_00089	1.42222	0.0339707	-0.217076	-2.39206	+
ECFI4_02052 O-succinylbenzoate synthase OS	menC	ECFI4_02052	0.609185	0.255298	-0.216927	-1.23256
ECFI4_01720 Cystine ABC transporter substrate-binding protein OS	tcyJ	ECFI4_01720	0.198035	0.667606	-0.216889	-0.491298
ECFI4_02715 Antibiotic biosynthesis monooxygenase OS	FAZ83_03995	ECFI4_02715	0.442022	0.384176	-0.215991	-0.956458
ECFI4_03382 Bifunctional UDP-N-acetylglucosamine diphosphorylase/glucosamine-1-phosphate N-acetyltransferase GlmU OS	glmU	ECFI4_03382	1.55781	0.0242439	-0.215753	-2.57439	+
ECFI4_00807 Translation initiation factor IF-1 OS	infA	ECFI4_00807	0.327562	0.502743	-0.215341	-0.750285
ECFI4_01076 Fatty acid metabolism transcriptional regulator FadR OS	fadR	ECFI4_01076	1.18749	0.0590185	-0.214099	-2.07315
ECFI4_00246 Glutamate-5-semialdehyde dehydrogenase OS	proA	ECFI4_00246	0.891448	0.123758	-0.213833	-1.65758
ECFI4_03024 YheV family putative metal-binding protein OS	FAZ83_11280	ECFI4_03024	0.168986	0.705907	-0.213822	-0.428084
ECFI4_00674 Galactose-1-epimerase OS	galM	ECFI4_00674	2.46524	0.00305495	-0.212904	-3.81061	+
ECFI4_02072 NADH-quinone oxidoreductase subunit NuoF OS	nuoF	ECFI4_02072	2.81863	0.00176898	-0.207822	-4.31781	+
ECFI4_02955 L-threonylcarbamoyladenylate synthase type 1 TsaC OS	tsaC	ECFI4_02955	1.059	0.0812074	-0.207559	-1.89529
ECFI4_00967 N-methyl-L-tryptophan oxidase OS	solA	ECFI4_00967	1.28696	0.0468737	-0.206786	-2.20902	+
ECFI4_01101 3-deoxy-8-phosphooctulonate synthase OS	kdsA	ECFI4_01101	1.92195	0.0112531	-0.206757	-3.0637	+
ECFI4_03306 DNA-directed RNA polymerase subunit omega OS	rpoZ	ECFI4_03306	1.87396	0.0122028	-0.206328	-2.99897	+
ECFI4_03609 Argininosuccinate lyase OS	argH	ECFI4_03609	0.988546	0.0972194	-0.20595	-1.79628
ECFI4_01963 GTP-binding protein OS	FAZ83_01420	ECFI4_01963	1.32547	0.0429752	-0.205368	-2.26131	+
ECFI4_00999 23S rRNA accumulation protein YceD OS	yceD	ECFI4_00999	0.548555	0.295725	-0.205285	-1.13518
ECFI4_03231 Glycine--tRNA ligase subunit alpha OS	glyQ	ECFI4_03231	1.28823	0.0467195	-0.204796	-2.21075	+
ECFI4_02060 putative lipoprotein		ECFI4_02060	0.120371	0.783988	-0.203212	-0.316772
ECFI4_03871 30S ribosomal protein S6 OS	rpsF	ECFI4_03871	0.370859	0.457529	-0.202014	-0.830321
ECFI4_01999 Malate dehydrogenase (Quinone) OS	mqo	ECFI4_01999	4.09189	0.000137931	-0.201923	-6.37449	+
ECFI4_01453 HTH-type transcriptional repressor PurR OS	purR	ECFI4_01453	3.81657	0.000247191	-0.201778	-5.89267	+
ECFI4_02919 Ribonuclease G OS	FAZ83_05025	ECFI4_02919	1.79206	0.014389	-0.201138	-2.88876	+
ECFI4_02253 Exopolyphosphatase OS	ppx	ECFI4_02253	0.733511	0.184841	-0.201107	-1.42465
ECFI4_03138 Zn(II)/Cd(II)/Pb(II) translocating P-type ATPase ZntA OS	zntA	ECFI4_03138	1.5818	0.0230409	-0.199359	-2.60659	+
ECFI4_03721 Na+/H+ antiporter OS	FAZ83_09390	ECFI4_03721	0.279044	0.558474	-0.198865	-0.657078
ECFI4_03131 Cell division protein FtsX OS	ftsX	ECFI4_03131	1.57105	0.0235141	-0.198584	-2.59215	+
ECFI4_03488 Sec-independent protein translocase subunit TatB OS	tatB	ECFI4_03488	1.01409	0.0906098	-0.198428	-1.83232
ECFI4_01025 Transcription-repair coupling factor OS	FAZ83_19950	ECFI4_01025	1.22131	0.0548856	-0.196393	-2.1195
ECFI4_00880 CoA-binding protein OS	FAZ83_12125	ECFI4_00880	1.14628	0.0659385	-0.195953	-2.01644
ECFI4_00792 Low-specificity L-threonine aldolase OS	ltaE	ECFI4_00792	1.17821	0.0605042	-0.195832	-2.0604
ECFI4_00928 Deferrochelatase/peroxidase EfeB OS	efeB	ECFI4_00928	0.110752	0.799213	-0.195699	-0.293819
ECFI4_02318 GTPase Era OS	era	ECFI4_02318	2.03184	0.00869757	-0.193839	-3.21246	+
ECFI4_03404 Ribose ABC transporter substrate-binding protein RbsB OS	rbsB	ECFI4_03404	1.85108	0.0128916	-0.193387	-2.96816	+
ECFI4_00448 Copper-exporting P-type ATPase CopA OS	copA	ECFI4_00448	0.632477	0.240072	-0.193343	-1.26927
ECFI4_03595 Bifunctional L-1,2-propanediol dehydrogenase/glycerol dehydrogenase OS	gldA	ECFI4_03595	1.00274	0.0934396	-0.192804	-1.81632
ECFI4_03533 D-tyrosyl-tRNA(Tyr) deacylase OS	dtd	ECFI4_03533	1.25002	0.0512131	-0.192762	-2.15872
ECFI4_02995 30S ribosomal protein S10 OS	rpsJ	ECFI4_02995	2.34712	0.00426735	-0.192393	-3.64539	+
ECFI4_02346 Polyphenol oxidase OS	pgeF	ECFI4_02346	0.200573	0.665207	-0.192148	-0.496718
ECFI4_02739 SH3 domain-containing protein OS	FAZ83_04120	ECFI4_02739	0.826313	0.147428	-0.191904	-1.56277
ECFI4_02043 UDP-4-amino-4-deoxy-L-arabinose aminotransferase OS	arnB	ECFI4_02043	1.93915	0.0108392	-0.191582	-3.08693	+
ECFI4_03617 TonB-dependent vitamin B12 receptor BtuB OS	btuB	ECFI4_03617	1.85705	0.0127082	-0.191052	-2.97619	+
ECFI4_01068 Fumarylacetoacetate hydrolase family protein OS	FAZ83_18975	ECFI4_01068	0.159362	0.720085	-0.190999	-0.406626
ECFI4_01131 Oligopeptide ABC transporter substrate-binding protein OppA OS	oppA	ECFI4_01131	1.90444	0.0114908	-0.189988	-3.04006	+
ECFI4_03703 Zinc uptake transcriptional repressor Zur OS	zur	ECFI4_03703	0.727064	0.188084	-0.18933	-1.41491
ECFI4_03991 Phosphatidylglycerol--membrane-oligosaccharide glycerophosphotransferase OS	opgB	ECFI4_03991	1.01724	0.0897594	-0.18721	-1.83676
ECFI4_03561 Envelope stress response regulator transcription factor CpxR OS	cpxR	ECFI4_03561	0.904647	0.119772	-0.187129	-1.67661
ECFI4_03907 Anaerobic ribonucleoside-triphosphate reductase OS	nrdD	ECFI4_03907	0.453379	0.374978	-0.186803	-0.976043
ECFI4_02988 30S ribosomal protein S3 OS	rpsC	ECFI4_02988	1.14612	0.0658577	-0.186513	-2.01621
ECFI4_03288 D-inositol-3-phosphate glycosyltransferase		ECFI4_03288	0.722515	0.190227	-0.186171	-1.40802
ECFI4_02667 Malate synthase G OS	glcB	ECFI4_02667	0.821136	0.14914	-0.186015	-1.55516
ECFI4_03708 Alanine racemase OS	alr	ECFI4_03708	2.62152	0.00223284	-0.185185	-4.03234	+
ECFI4_00877 DNA helicase IV OS	helD	ECFI4_00877	0.0529269	0.897027	-0.184995	-0.148026
ECFI4_02967 50S ribosomal protein L17 OS	rplQ	ECFI4_02967	2.1828	0.00604235	-0.184792	-3.41845	+
ECFI4_00128 ABC transporter ATP-binding protein OS	FAZ83_06790	ECFI4_00128	0.593452	0.264102	-0.184448	-1.20755
ECFI4_00843 Chromosome partition protein MukF OS	mukF	ECFI4_00843	1.91949	0.0113043	-0.183376	-3.06037	+
ECFI4_03775 PhnA family protein OS	FAZ83_09575	ECFI4_03775	0.300336	0.532659	-0.182797	-0.698476
ECFI4_00867 Membrane integrity-associated transporter subunit PqiC OS	pqiC	ECFI4_00867	0.886959	0.12491	-0.182784	-1.65109
ECFI4_03633 50S ribosomal protein L11 OS	rplK	ECFI4_03633	0.689487	0.206788	-0.182173	-1.35767
ECFI4_03838 tRNA (Adenosine(37)-N6)-threonylcarbamoyltransferase complex ATPase subunit type 1 TsaE OS	tsaE	ECFI4_03838	1.71115	0.0173232	-0.181584	-2.78011	+
ECFI4_01604 RidA family protein OS	FAZ83_02245	ECFI4_01604	0.319196	0.512228	-0.181371	-0.734493
ECFI4_02783 DUF883 domain-containing protein OS	FAZ83_04330	ECFI4_02783	0.324029	0.506763	-0.181298	-0.74363
ECFI4_02268 Cytoskeleton protein RodZ OS	rodZ	ECFI4_02268	1.58591	0.0228093	-0.180816	-2.6121	+
ECFI4_01502 Posphoenolpyruvate synthetase regulatory kinase/phosphorylase PpsR OS	ppsR	ECFI4_01502	1.35603	0.040183	-0.180757	-2.30269	+
ECFI4_01039 Cupin domain-containing protein OS	FAZ83_22795	ECFI4_01039	1.45608	0.0311523	-0.180101	-2.43767	+
ECFI4_03360 tRNA uridine-5-carboxymethylaminomethyl(34) synthesis GTPase MnmE OS	mnmE	ECFI4_03360	2.06485	0.00791928	-0.180072	-3.25733	+
ECFI4_00872 Porin OmpA OS	ompA	ECFI4_00872	1.14822	0.0656168	-0.179763	-2.01912
ECFI4_01921 D-alanyl-D-alanine endopeptidase OS	FAZ83_01620	ECFI4_01921	0.586732	0.268351	-0.178991	-1.19682
ECFI4_01158 YciK family oxidoreductase OS	FAZ83_25490	ECFI4_01158	1.14844	0.0656863	-0.1779	-2.01942
ECFI4_03285 Lipopolysaccharide heptosyltransferase RfaC OS	rfaC	ECFI4_03285	0.657771	0.224811	-0.176845	-1.30873
ECFI4_02828 N-acetyltransferase OS	FAZ83_04595	ECFI4_02828	0.540392	0.301808	-0.176308	-1.12184
ECFI4_02265 Histidine--tRNA ligase OS	hisS	ECFI4_02265	4.29223	9.09091e-05	-0.175619	-6.74041	+
ECFI4_03349 Sugar-phosphatase OS	FAZ83_13370	ECFI4_03349	1.3777	0.0380223	-0.17535	-2.33199	+
ECFI4_01719 D-cysteine desulfhydrase OS	dcyD	ECFI4_01719	1.55467	0.0245278	-0.175337	-2.57018	+
ECFI4_02737 Bifunctional [glutamate--ammonia ligase]-adenylyl-L-tyrosine phosphorylase/[glutamate--ammonia-ligase]adenylyltransferase OS	glnE	ECFI4_02737	0.455785	0.373532	-0.174972	-0.980174
ECFI4_01656 Zinc ABC transporter substrate-binding protein ZnuA OS	znuA	ECFI4_01656	0.149813	0.73105	-0.174564	-0.385068
ECFI4_01154 Threonylcarbamoyl-AMP synthase OS	FAZ83_21035	ECFI4_01154	0.842551	0.140651	-0.17451	-1.58655
ECFI4_03258 Selenocysteine-specific translation elongation factor OS	selB	ECFI4_03258	0.73979	0.182036	-0.174359	-1.43413
ECFI4_03352 DNA topoisomerase (ATP-hydrolyzing) subunit B OS	gyrB	ECFI4_03352	3.59174	0.000394089	-0.172149	-5.51592	+
ECFI4_03150 Nickel-responsive transcriptional regulator NikR OS	nikR	ECFI4_03150	0.668554	0.219072	-0.171946	-1.32544
ECFI4_00434 Recombination protein RecR OS	recR	ECFI4_00434	1.16117	0.0634366	-0.171932	-2.03696
ECFI4_00679 Molybdenum-dependent transcriptional regulator OS	modE	ECFI4_00679	1.45267	0.0314257	-0.170874	-2.43308	+
ECFI4_01126 DNA-binding transcriptional regulator H-NS OS	FAZ83_20885	ECFI4_01126	0.196504	0.668674	-0.170756	-0.488022
ECFI4_01670 tRNA 5-methoxyuridine(34)/uridine 5-oxyacetic acid(34) synthase CmoB OS	cmoB	ECFI4_01670	1.0251	0.08825	-0.169978	-1.8478
ECFI4_01513 Phenylalanine--tRNA ligase subunit beta OS	pheT	ECFI4_01513	3.36774	0.000471616	-0.169973	-5.15423	+
ECFI4_02689 Hydrogenase 2 small subunit OS	hybO	ECFI4_02689	0.114331	0.792169	-0.169137	-0.302399
ECFI4_03491 Transcription/translation regulatory transformer protein RfaH OS	rfaH	ECFI4_03491	0.4479	0.379993	-0.168233	-0.966612
ECFI4_03423 Branched-chain-amino-acid transaminase OS	ilvE	ECFI4_03423	0.770173	0.167602	-0.16808	-1.47968
ECFI4_01666 Hydrolase OS	FAZ83_01945	ECFI4_01666	0.156272	0.722173	-0.166965	-0.399681
ECFI4_02273 3-mercaptopyruvate sulfurtransferase OS	sseA	ECFI4_02273	1.12216	0.07	-0.165619	-1.98311
ECFI4_02281 Iron-sulfur cluster assembly protein IscA OS	iscA	ECFI4_02281	0.600618	0.259778	-0.165516	-1.21896
ECFI4_00168 Type I methionyl aminopeptidase OS	map	ECFI4_00168	0.260204	0.582855	-0.165206	-0.619749
ECFI4_00851 Asparagine--tRNA ligase OS	asnS	ECFI4_00851	2.12706	0.00673394	-0.165049	-3.34214	+
ECFI4_03632 Transcription termination/antitermination protein NusG OS	nusG	ECFI4_03632	0.799643	0.155913	-0.164405	-1.52347
ECFI4_01793 Autotransporter adhesin Ag43 OS	ag43	ECFI4_01793	0.341977	0.486985	-0.16426	-0.777237
ECFI4_03500 Menaquinone-dependent protoporphyrinogen IX dehydrogenase OS	hemG	ECFI4_03500	0.288194	0.547229	-0.163396	-0.674967
ECFI4_00835 Lipid A export ATP-binding/permease MsbA OS	FAZ83_12380	ECFI4_00835	1.35251	0.0405543	-0.162782	-2.29793	+
ECFI4_00096 UDP-3-O-acyl-N-acetylglucosamine deacetylase OS	lpxC	ECFI4_00096	0.990063	0.0967918	-0.161498	-1.79842
ECFI4_03696 Chorismate--pyruvate lyase OS	FAZ83_09260	ECFI4_03696	0.202844	0.661544	-0.161216	-0.501554
ECFI4_01674 Copper homeostasis protein CutC OS	cutC	ECFI4_01674	0.808711	0.152942	-0.160948	-1.53686
ECFI4_02927 Acetyl-CoA carboxylase biotin carboxylase subunit OS	accC	ECFI4_02927	1.72027	0.0169371	-0.16029	-2.79235	+
ECFI4_03058 3-dehydroquinate synthase OS	aroB	ECFI4_03058	0.965689	0.102952	-0.159977	-1.76388
ECFI4_02819 16S rRNA (Cytidine(1402)-2-O)-methyltransferase OS	rsmI	ECFI4_02819	1.78438	0.0146484	-0.159425	-2.87845	+
ECFI4_03492 4-hydroxy-3-polyprenylbenzoate decarboxylase OS	ubiD	ECFI4_03492	1.1142	0.0710466	-0.158214	-1.97209
ECFI4_01170 Lipopolysaccharide assembly protein LapB OS	lapB	ECFI4_01170	0.13337	0.760821	-0.15723	-0.347278
ECFI4_00844 Chromosome partition protein MukE OS	mukE	ECFI4_00844	2.07044	0.0077573	-0.157165	-3.26494	+
ECFI4_00384 Protein deglycase YajL OS	yajL	ECFI4_00384	1.53704	0.0255284	-0.157042	-2.5465	+
ECFI4_03522 Nitrogen regulation protein NR(I) OS	FAZ83_21855	ECFI4_03522	1.29645	0.0458221	-0.157028	-2.22192	+
ECFI4_02535 Prolipoprotein diacylglyceryl transferase OS	FAZ83_05450	ECFI4_02535	0.604289	0.258337	-0.156695	-1.2248
ECFI4_03274 Protein-export chaperone SecB OS	secB	ECFI4_03274	0.730927	0.186578	-0.155949	-1.42075
ECFI4_03230 Glycine--tRNA ligase subunit beta OS	glyS	ECFI4_03230	3.54616	0.000468293	-0.155888	-5.44126	+
ECFI4_03458 Hydroxymethylbilane synthase OS	hemC	ECFI4_03458	1.4766	0.0296694	-0.155803	-2.46528	+
ECFI4_00443 Bifunctional UDP-sugar hydrolase/5-nucleotidase OS	FAZ83_19525	ECFI4_00443	1.19283	0.0583128	-0.155337	-2.08049
ECFI4_00755 30S ribosomal protein S12 methylthiotransferase RimO OS	rimO	ECFI4_00755	0.511095	0.323837	-0.154707	-1.07354
ECFI4_03659 Bifunctional phosphoribosylaminoimidazolecarboxamide formyltransferase/IMP cyclohydrolase OS	purH	ECFI4_03659	1.31663	0.0439319	-0.154386	-2.24931	+
ECFI4_00091 D-alanine--D-alanine ligase B OS	FAZ83_06960	ECFI4_00091	1.75544	0.015675	-0.154298	-2.83957	+
ECFI4_02881 PTS IIA-like nitrogen regulatory protein PtsN OS	ptsN	ECFI4_02881	1.05314	0.082382	-0.153427	-1.88711
ECFI4_02834 DEAD/DEAH family ATP-dependent RNA helicase OS	FAZ83_04625	ECFI4_02834	2.34415	0.00424552	-0.153137	-3.64125	+
ECFI4_02347 23S rRNA pseudouridine(1911/1915/1917) synthase RluD OS	rluD	ECFI4_02347	0.783302	0.162721	-0.151795	-1.49924
ECFI4_01503 3-deoxy-7-phosphoheptulonate synthase AroH OS	aroH	ECFI4_01503	0.116286	0.787833	-0.150595	-0.307066
ECFI4_01141 Acyl-CoA thioester hydrolase YciA OS	yciA	ECFI4_01141	0.207158	0.65606	-0.150369	-0.510703
ECFI4_01919 Beta-glucosidase BglX OS	bglX	ECFI4_01919	1.7549	0.0156525	-0.149977	-2.83885	+
ECFI4_02039 Nicotinamide mononucleotide deamidase-related protein YfaY OS	FAZ83_01050	ECFI4_02039	0.526536	0.311153	-0.149479	-1.09909
ECFI4_01638 CopC domain-containing protein YobA OS	yobA	ECFI4_01638	0.0801521	0.846862	-0.148797	-0.21845
ECFI4_02969 30S ribosomal protein S4 OS	rpsD	ECFI4_02969	0.462864	0.366985	-0.148281	-0.992293
ECFI4_00740 L,D-transpeptidase OS	ldtB	ECFI4_00740	1.62981	0.0206861	-0.147864	-2.671	+
ECFI4_01339 Glutaminase 2 OS	FAZ83_13795	ECFI4_01339	0.109615	0.800731	-0.147821	-0.291084
ECFI4_02751 DNA primase OS	dnaG	ECFI4_02751	0.20581	0.656945	-0.146864	-0.507849
ECFI4_01820 UDP-glucose 6-dehydrogenase OS	FAZ83_17400	ECFI4_01820	0.351622	0.476685	-0.146811	-0.795098
ECFI4_01067 Uncharacterized protein OS	FAZ83_18980	ECFI4_01067	0.741529	0.18153	-0.146236	-1.43674
ECFI4_00617 Replication initiation negative regulator SeqA OS	seqA	ECFI4_00617	0.35638	0.471955	-0.14617	-0.803858
ECFI4_00030 4-hydroxy-tetrahydrodipicolinate reductase OS	dapB	ECFI4_00030	0.338425	0.490671	-0.145142	-0.770625
ECFI4_00569 Lipoyl synthase OS	lipA	ECFI4_00569	1.59294	0.02255	-0.143857	-2.62153	+
ECFI4_03920 Valine--tRNA ligase OS	valS	ECFI4_03920	2.35362	0.00422798	-0.143821	-3.65442	+
ECFI4_01519 Threonine--tRNA ligase OS	thrS	ECFI4_01519	1.56516	0.0238879	-0.143416	-2.58425	+
ECFI4_03709 Aromatic amino acid transaminase OS	FAZ83_09330	ECFI4_03709	1.1194	0.0701733	-0.141698	-1.97928
ECFI4_02526 Exodeoxyribonuclease V subunit alpha OS	recD	ECFI4_02526	0.161619	0.717015	-0.140472	-0.411683
ECFI4_01964 Kdo(2)-lipid A phosphotransferase OS	lpxT	ECFI4_01964	0.696171	0.204074	-0.140133	-1.3679
ECFI4_01708 UPF0149 family protein YecA OS	yecA	ECFI4_01708	0.862599	0.133749	-0.136629	-1.61578
ECFI4_03291 Pantetheine-phosphate adenylyltransferase OS	coaD	ECFI4_03291	0.494096	0.33859	-0.13641	-1.04516
ECFI4_00184 Lipid-A-disaccharide synthase OS	lpxB	ECFI4_00184	1.00226	0.093484	-0.136067	-1.81565
ECFI4_03578 Ribonuclease E activity regulator RraA OS	rraA	ECFI4_03578	0.519257	0.317527	-0.135696	-1.08707
ECFI4_00366 tRNA guanosine(34) transglycosylase Tgt OS	tgt	ECFI4_00366	0.691494	0.206496	-0.135635	-1.36074
ECFI4_01456 Cyclopropane fatty acyl phospholipid synthase OS	FAZ83_03000	ECFI4_01456	0.234579	0.618035	-0.135335	-0.56784
ECFI4_00201 Methionine ABC transporter OS	FAZ83_06440	ECFI4_00201	0.490593	0.34187	-0.135149	-1.03928
ECFI4_00181 UDP-3-O-(3-hydroxymyristoyl)glucosamine N-acyltransferase OS	lpxD	ECFI4_00181	0.498169	0.33491	-0.133794	-1.05198
ECFI4_02753 G/U mismatch-specific DNA glycosylase OS	FAZ83_04185	ECFI4_02753	0.100576	0.814049	-0.133534	-0.269164
ECFI4_02277 hypothetical protein		ECFI4_02277	0.121127	0.782843	-0.131812	-0.318563
ECFI4_02385 DNA-binding protein StpA OS	stpA	ECFI4_02385	0.629074	0.241836	-0.13157	-1.26393
ECFI4_03639 DNA-directed RNA polymerase subunit beta OS	rpoC	ECFI4_03639	2.61022	0.00230267	-0.131155	-4.01618	+
ECFI4_01436 Transcriptional regulator SlyA OS	slyA	ECFI4_01436	0.488507	0.343473	-0.129368	-1.03577
ECFI4_02333 Uracil-DNA glycosylase OS	FAZ83_08305	ECFI4_02333	0.329346	0.501257	-0.128901	-0.753637
ECFI4_02930 50S ribosomal protein L11 methyltransferase OS	prmA	ECFI4_02930	0.399125	0.427572	-0.128884	-0.88117
ECFI4_01975 50S ribosomal protein L25 OS	rplY	ECFI4_01975	0.804333	0.154371	-0.128184	-1.5304
ECFI4_03700 Repressor LexA OS	lexA	ECFI4_03700	0.636776	0.237454	-0.125865	-1.276
ECFI4_02644 YggU family protein OS	FAZ83_06160	ECFI4_02644	0.349453	0.477835	-0.124389	-0.791093
ECFI4_00941 Phosphatase OS	FAZ83_14725	ECFI4_00941	0.174837	0.701731	-0.123461	-0.440999
ECFI4_03292 Bifunctional DNA-formamidopyrimidine glycosylase/DNA-(Apurinic or apyrimidinic site) lyase OS	mutM	ECFI4_03292	0.0411746	0.919701	-0.12246	-0.11652
ECFI4_01174 DeoR/GlpR transcriptional regulator OS	FAZ83_20090	ECFI4_01174	0.469579	0.360347	-0.122355	-1.00374
ECFI4_00015 Molecular chaperone DnaJ OS	dnaJ	ECFI4_00015	1.18914	0.0587983	-0.121814	-2.07542
ECFI4_02520 Murein transglycosylase A OS	mltA	ECFI4_02520	1.03145	0.0868392	-0.120021	-1.85672
ECFI4_02279 Fe-S protein assembly chaperone HscA OS	hscA	ECFI4_02279	1.3609	0.0398797	-0.119342	-2.30927	+
ECFI4_03606 Acetylornithine deacetylase OS	argE	ECFI4_03606	0.125869	0.775362	-0.116718	-0.329747
ECFI4_00581 LPS assembly lipoprotein LptE OS	lptE	ECFI4_00581	0.410335	0.416283	-0.116633	-0.901053
ECFI4_00085 UDP-N-acetylmuramoyl-tripeptide--D-alanyl-D-alanine ligase OS	murF	ECFI4_00085	1.07815	0.0780081	-0.115549	-1.922
ECFI4_04028 DNA repair protein RadA OS	radA	ECFI4_04028	0.612679	0.252982	-0.113909	-1.23809
ECFI4_00675 Galactokinase OS	galK	ECFI4_00675	1.02816	0.0874883	-0.113035	-1.8521
ECFI4_03845 Protease modulator HflC OS	hflC	ECFI4_03845	0.573156	0.277325	-0.112941	-1.17502
ECFI4_02360 Ribosome maturation factor RimM OS	rimM	ECFI4_02360	0.51758	0.318589	-0.11072	-1.0843
ECFI4_02872 Phospholipid ABC transporter ATP-binding protein MlaF OS	mlaF	ECFI4_02872	0.638068	0.236921	-0.110499	-1.27803
ECFI4_02696 Biopolymer transporter ExbB OS	FAZ83_03890	ECFI4_02696	0.542313	0.300309	-0.109667	-1.12499
ECFI4_01045 Phosphatase NudJ OS	nudJ	ECFI4_01045	0.355041	0.473228	-0.109184	-0.801396
ECFI4_01850 Uridine kinase OS	FAZ83_16595	ECFI4_01850	0.540187	0.301727	-0.109129	-1.12151
ECFI4_03192 Insulinase family protein OS	FAZ83_11610	ECFI4_03192	1.02339	0.0884889	-0.107027	-1.84539
ECFI4_02989 50S ribosomal protein L22 OS	rplV	ECFI4_02989	0.406951	0.419007	-0.105317	-0.895068
ECFI4_00860 Quinone-dependent dihydroorotate dehydrogenase OS	pyrD	ECFI4_00860	1.07296	0.0786381	-0.103978	-1.91477
ECFI4_03429 DNA helicase Rep OS	rep	ECFI4_03429	0.348807	0.478391	-0.103605	-0.789898
ECFI4_02875 3-deoxy-manno-octulosonate-8-phosphatase KdsC OS	kdsC	ECFI4_02875	1.07788	0.077973	-0.103596	-1.92163
ECFI4_00346 Pyrroline-5-carboxylate reductase OS	proC	ECFI4_00346	0.385335	0.444157	-0.103467	-0.856492
ECFI4_02105 Acetyl-CoA carboxylase, carboxyltransferase subunit beta OS	accD	ECFI4_02105	0.608691	0.255606	-0.103188	-1.23178
ECFI4_00606 DNA-binding transcriptional regulator NagC OS	nagC	ECFI4_00606	0.557611	0.288608	-0.102991	-1.1499
ECFI4_01931 Cytidine deaminase OS	cdd	ECFI4_01931	0.530384	0.309311	-0.102756	-1.10543
ECFI4_00869 Bifunctional 3-hydroxydecanoyl-ACP dehydratase/trans-2-decenoyl-ACP isomerase OS	fabA	ECFI4_00869	0.310932	0.521105	-0.101084	-0.718785
ECFI4_00049 Bis(5-nucleosyl)-tetraphosphatase (Symmetrical) OS	apaH	ECFI4_00049	0.575828	0.27585	-0.100237	-1.17932
ECFI4_01606 YoaH family protein OS	FAZ83_02235	ECFI4_01606	0.0697967	0.866415	-0.100168	-0.192064
ECFI4_01565 NAD(P)H nitroreductase OS	FAZ83_02475	ECFI4_01565	0.483077	0.348296	-0.0997597	-1.02662
ECFI4_01832 Mannose-1-phosphate guanyltransferase OS	cpsB	ECFI4_01832	0.267905	0.574449	-0.0982189	-0.63509
ECFI4_00643 Succinate dehydrogenase iron-sulfur subunit OS	sdhB	ECFI4_00643	0.39474	0.432143	-0.0978953	-0.873347
ECFI4_02854 ATP-dependent zinc metalloprotease FtsH OS	ftsH	ECFI4_02854	0.766876	0.16902	-0.0968259	-1.47476
ECFI4_02068 NADH-quinone oxidoreductase subunit NuoI OS	nuoI	ECFI4_02068	0.390233	0.437937	-0.0966832	-0.865284
ECFI4_03014 Elongation factor G OS	fusA	ECFI4_03014	0.787132	0.161253	-0.0951653	-1.50493
ECFI4_01418 Oxidoreductase OS	FAZ83_03195	ECFI4_01418	0.0698672	0.866905	-0.0948111	-0.192245
ECFI4_01619 Transcription antiterminator/RNA stability regulator CspE OS	cspE	ECFI4_01619	0.310179	0.521681	-0.0940828	-0.717348
ECFI4_00730 Glutamine ABC transporter ATP-binding protein GlnQ OS	glnQ	ECFI4_00730	0.334123	0.496089	-0.093399	-0.762592
ECFI4_03588 Met regulon transcriptional regulator MetJ OS	metJ	ECFI4_03588	0.203398	0.660969	-0.0927369	-0.50273
ECFI4_02900 30S ribosomal protein S9 OS	rpsI	ECFI4_02900	0.489615	0.342632	-0.0923201	-1.03763
ECFI4_00516 Mechanosensitive ion channel OS	FAZ83_10325	ECFI4_00516	0.0562782	0.890967	-0.0916268	-0.156883
ECFI4_02395 Glycine betaine/L-proline ABC transporter substrate-binding protein ProX OS	proX	ECFI4_02395	0.243433	0.606608	-0.090587	-0.58593
ECFI4_03441 dTDP-4-amino-4,6-dideoxy-D-galactose acyltransferase OS	rffC	ECFI4_03441	0.149077	0.732272	-0.0903896	-0.383395
ECFI4_02646 Heme chaperone HemW OS	hemW	ECFI4_02646	0.0699332	0.867312	-0.0886978	-0.192414
ECFI4_02369 RnfH family protein OS	FAZ83_22180	ECFI4_02369	0.168985	0.70537	-0.0885763	-0.428082
ECFI4_02620 Phosphoglycerate kinase OS	FAZ83_06040	ECFI4_02620	0.395758	0.431308	-0.0881577	-0.875166
ECFI4_02276 Aminopeptidase PepB OS	pepB	ECFI4_02276	0.690997	0.206308	-0.0875146	-1.35998
ECFI4_00149 Bifunctional glycosyl transferase/transpeptidase OS	mrcB	ECFI4_00149	0.980092	0.0994162	-0.0869462	-1.78431
ECFI4_03829 Miniconductance mechanosensitive channel MscM OS	mscM	ECFI4_03829	0.266577	0.57581	-0.0852083	-0.632452
ECFI4_02723 Glutathionylspermidine synthase family protein OS	FAZ83_04035	ECFI4_02723	0.570656	0.278997	-0.0843976	-1.171
ECFI4_03965 Mannonate dehydratase OS	uxuA	ECFI4_03965	0.325671	0.504822	-0.0843887	-0.746725
ECFI4_02484 7-carboxy-7-deazaguanine synthase QueE OS	queE	ECFI4_02484	0.268765	0.573352	-0.0842447	-0.636796
ECFI4_03516 YihA family ribosome biogenesis GTP-binding protein OS	FAZ83_21835	ECFI4_03516	0.16885	0.70508	-0.0839434	-0.427783
ECFI4_02361 30S ribosomal protein S16 OS	rpsP	ECFI4_02361	0.108676	0.801095	-0.0836245	-0.288821
ECFI4_02993 50S ribosomal protein L4 OS	rplD	ECFI4_02993	0.594651	0.263934	-0.0826035	-1.20946
ECFI4_01291 YncE family protein OS	FAZ83_23450	ECFI4_01291	0.529195	0.309896	-0.0799545	-1.10347
ECFI4_00081 16S rRNA (Cytosine(1402)-N(4))-methyltransferase RsmH OS	rsmH	ECFI4_00081	0.412404	0.414201	-0.0797723	-0.904706
ECFI4_03027 ABC transporter ATP-binding protein OS	FAZ83_11265	ECFI4_03027	0.463298	0.366725	-0.0794776	-0.993034
ECFI4_03054 Phosphoglycolate phosphatase OS	FAZ83_11125	ECFI4_03054	0.804193	0.15428	-0.0793457	-1.53019
ECFI4_00832 30S ribosomal protein S1 OS	rpsA	ECFI4_00832	1.08543	0.0766459	-0.079127	-1.93214
ECFI4_01413 7-alpha-hydroxysteroid dehydrogenase OS	hdhA	ECFI4_01413	0.412883	0.413877	-0.0776536	-0.905552
ECFI4_02181 NAD-dependent DNA ligase LigA OS	ligA	ECFI4_02181	0.715657	0.193361	-0.0763035	-1.39761
ECFI4_02269 Bifunctional tRNA (Adenosine(37)-C2)-methyltransferase TrmG/ribosomal RNA large subunit methyltransferase RlmN OS	trmG	ECFI4_02269	0.479281	0.351455	-0.0762005	-1.0202
ECFI4_02961 16S rRNA (Cytosine(967)-C(5))-methyltransferase RsmB OS	rsmB	ECFI4_02961	0.398471	0.427982	-0.0755345	-0.880004
ECFI4_03680 Glucose-6-phosphate isomerase OS	FAZ83_09185	ECFI4_03680	0.533094	0.307209	-0.0752144	-1.10988
ECFI4_02971 30S ribosomal protein S13 OS	rpsM	ECFI4_02971	0.37387	0.454218	-0.0752004	-0.835787
ECFI4_02188 Pyridoxine/pyridoxal/pyridoxamine kinase OS	pdxK	ECFI4_02188	0.241291	0.608623	-0.074358	-0.581568
ECFI4_01287 DUF2526 domain-containing protein OS	ydcY	ECFI4_01287	0.0988157	0.817564	-0.0738907	-0.264859
ECFI4_00846 L,D-transpeptidase OS	ldtD	ECFI4_00846	0.0847761	0.839815	-0.0729726	-0.230081
ECFI4_01579 Glyceraldehyde-3-phosphate dehydrogenase OS	gapA	ECFI4_01579	0.35931	0.469043	-0.0711562	-0.809237
ECFI4_03377 Phosphate ABC transporter ATP-binding protein PstB OS	pstB	ECFI4_03377	0.413107	0.413886	-0.0708853	-0.905947
ECFI4_00224 D-sedoheptulose 7-phosphate isomerase OS	lpcA	ECFI4_00224	0.338696	0.490646	-0.0707674	-0.77113
ECFI4_00517 Oxygen-insensitive NAD(P)H nitroreductase OS	nfsB	ECFI4_00517	1.44314	0.0323487	-0.0706876	-2.42025	+
ECFI4_03350 DUF937 domain-containing protein OS	FAZ83_13375	ECFI4_03350	0.29242	0.541945	-0.0701408	-0.68318
ECFI4_02645 XTP/dITP diphosphatase OS	FAZ83_06165	ECFI4_02645	0.652765	0.227277	-0.0692908	-1.30096
ECFI4_02874 Arabinose-5-phosphate isomerase KdsD OS	kdsD	ECFI4_02874	0.123982	0.778136	-0.0691271	-0.325305
ECFI4_00812 Leucine-responsive transcriptional regulator Lrp OS	lrp	ECFI4_00812	0.17867	0.69587	-0.0679324	-0.449409
ECFI4_03203 Cellulose biosynthesis protein BcsG OS	bcsG	ECFI4_03203	0.0384069	0.924785	-0.067715	-0.108995
ECFI4_00533 Fe2+-enterobactin ABC transporter substrate-binding protein OS	fepB	ECFI4_00533	0.150418	0.730314	-0.0674423	-0.386441
ECFI4_01092 C4-dicarboxylic acid transporter DauA OS	dauA	ECFI4_01092	0.0690599	0.866952	-0.0674095	-0.190168
ECFI4_02119 50S ribosomal protein L3 N(5)-glutamine methyltransferase OS	prmB	ECFI4_02119	0.432539	0.393541	-0.0673386	-0.939997
ECFI4_02980 30S ribosomal protein S8 OS	rpsH	ECFI4_02980	0.264444	0.577305	-0.0668151	-0.62821
ECFI4_03638 DNA-directed RNA polymerase subunit beta OS	rpoB	ECFI4_03638	2.45851	0.0031694	-0.0665029	-3.80114	+
ECFI4_01976 Nucleoid-associated protein YejK OS	yejK	ECFI4_01976	0.453639	0.375033	-0.0654109	-0.976489
ECFI4_01920 D-lactate dehydrogenase OS	FAZ83_01625	ECFI4_01920	0.35046	0.476797	-0.0652714	-0.792953
ECFI4_02720 ADP-ribose pyrophosphatase OS	FAZ83_04020	ECFI4_02720	0.121342	0.782948	-0.0649869	-0.319071
ECFI4_01097 Peptide chain release factor 1 OS	prfA	ECFI4_01097	0.231659	0.621492	-0.064182	-0.561836
ECFI4_02901 50S ribosomal protein L13 OS	rplM	ECFI4_02901	0.170215	0.704409	-0.0641479	-0.430804
ECFI4_03477 Sugar/pyridoxal phosphate phosphatase YigL OS	yigL	ECFI4_03477	0.50607	0.32753	-0.0640313	-1.06518
ECFI4_00760 DNA-binding transcriptional repressor DeoR OS	deoR	ECFI4_00760	0.103113	0.809357	-0.0633354	-0.275349
ECFI4_02262 Ribosome biogenesis GTPase Der OS	der	ECFI4_02262	0.735206	0.184143	-0.063234	-1.42721
ECFI4_02630 Agmatinase OS	speB	ECFI4_02630	0.165644	0.710079	-0.0631555	-0.420663
ECFI4_01020 NADH dehydrogenase OS	FAZ83_24175	ECFI4_01020	0.182536	0.69104	-0.06307	-0.457852
ECFI4_02978 50S ribosomal protein L18 OS	rplR	ECFI4_02978	0.0568814	0.890566	-0.0628487	-0.158471
ECFI4_01352 Peptidyl-dipeptidase Dcp OS	dcp	ECFI4_01352	1.08783	0.0760163	-0.0628173	-1.93549
ECFI4_02267 Flavodoxin-dependent (E)-4-hydroxy-3-methylbut-2-enyl-diphosphate synthase OS	ispG	ECFI4_02267	0.729267	0.187175	-0.0623506	-1.41824
ECFI4_02359 tRNA (Guanosine(37)-N1)-methyltransferase TrmD OS	trmD	ECFI4_02359	0.0835472	0.841522	-0.0623325	-0.226999
ECFI4_03885 3(2),5-bisphosphate nucleotidase CysQ OS	cysQ	ECFI4_03885	0.506286	0.327641	-0.0619535	-1.06554
ECFI4_01823 UTP--glucose-1-phosphate uridylyltransferase GalF OS	galF	ECFI4_01823	0.39975	0.427072	-0.061396	-0.882282
ECFI4_03849 Ribonuclease R OS	FAZ83_21505	ECFI4_03849	0.601341	0.259641	-0.0612942	-1.22011
ECFI4_01125 UTP--glucose-1-phosphate uridylyltransferase GalU OS	galU	ECFI4_01125	0.477312	0.353372	-0.0608292	-1.01687
ECFI4_00828 3-phosphoserine/phosphohydroxythreonine transaminase OS	serC	ECFI4_00828	0.408014	0.418056	-0.0602986	-0.89695
ECFI4_03057 Cell division protein DamX OS	damX	ECFI4_03057	0.189118	0.680896	-0.05996	-0.472131
ECFI4_03145 Nickel ABC transporter, nickel/metallophore periplasmic binding protein OS	nikA	ECFI4_03145	0.157379	0.721965	-0.0594177	-0.402172
ECFI4_01110 Two-component system response regulator NarL OS	narL	ECFI4_01110	0.377812	0.450948	-0.0565046	-0.842925
ECFI4_03509 Serine/threonine protein kinase OS	FAZ83_25515	ECFI4_03509	0.172536	0.703172	-0.0560862	-0.435932
ECFI4_02654 Membrane-bound lytic murein transglycosylase MltC OS	mltC	ECFI4_02654	0.0813959	0.844416	-0.0553811	-0.221587
ECFI4_00685 6-phosphogluconolactonase OS	FAZ83_21155	ECFI4_00685	0.0864439	0.836833	-0.0541954	-0.234255
ECFI4_02112 Beta-ketoacyl-ACP synthase I OS	fabB	ECFI4_02112	0.186258	0.685345	-0.0527693	-0.46594
ECFI4_02840 tRNA pseudouridine(55) synthase TruB OS	truB	ECFI4_02840	0.374114	0.454304	-0.0521002	-0.83623
ECFI4_02270 Nucleoside-diphosphate kinase OS	FAZ83_07985	ECFI4_02270	0.159616	0.720118	-0.0507221	-0.407198
ECFI4_01715 DUF2594 family protein OS	FAZ83_18365	ECFI4_01715	0.0882888	0.834882	-0.0477772	-0.238858
ECFI4_02853 Dihydropteroate synthase OS	folP	ECFI4_02853	0.303437	0.528278	-0.0470276	-0.704439
ECFI4_00973 Glutaredoxin 2 OS	grxB	ECFI4_00973	0.228107	0.626525	-0.0467011	-0.554507
ECFI4_03224 DUF3053 domain-containing protein OS	FAZ83_11785	ECFI4_03224	0.354124	0.473643	-0.0464176	-0.799708
ECFI4_00728 23S rRNA (Adenine(1618)-N(6))-methyltransferase RlmF OS	rlmF	ECFI4_00728	0.0958309	0.823698	-0.0463311	-0.257532
ECFI4_02246 Arsenate reductase (Glutaredoxin) OS	arsC	ECFI4_02246	0.297056	0.5359	-0.0456285	-0.692151
ECFI4_01799 DUF496 family protein OS	FAZ83_17515	ECFI4_01799	0.0439438	0.913966	-0.0454572	-0.124008
ECFI4_02321 Signal peptidase I OS	lepB	ECFI4_02321	0.309208	0.522769	-0.0450662	-0.715493
ECFI4_01675 VOC family protein OS	FAZ83_01905	ECFI4_01675	0.171902	0.7022	-0.0440086	-0.434532
ECFI4_00672 3-deoxy-7-phosphoheptulonate synthase AroG OS	aroG	ECFI4_00672	0.217286	0.640644	-0.0439812	-0.532009
ECFI4_04035 MDR efflux pump AcrAB transcriptional activator RobA OS	robA	ECFI4_04035	0.101832	0.811389	-0.0439561	-0.272228
ECFI4_00863 Bifunctional 23S rRNA (Guanine(2069)-N(7))-methyltransferase RlmK/23S rRNA (Guanine(2445)-N(2))-methyltransferase RlmL OS	rlmKL	ECFI4_00863	0.238711	0.611514	-0.0433712	-0.576304
ECFI4_02224 Transaldolase OS	tal	ECFI4_02224	0.0947305	0.824052	-0.043115	-0.254821
ECFI4_00642 Succinate dehydrogenase flavoprotein subunit OS	sdhA	ECFI4_00642	0.154887	0.722799	-0.0430285	-0.396559
ECFI4_00823 Pyruvate formate lyase 1-activating protein OS	pflA	ECFI4_00823	0.125048	0.776517	-0.0429935	-0.327814
ECFI4_03270 Quinone-dependent L-lactate dehydrogenase OS	lldD	ECFI4_03270	0.0683777	0.867642	-0.0420609	-0.188411
ECFI4_03844 FtsH protease activity modulator HflK OS	hflK	ECFI4_03844	0.241766	0.608375	-0.0417636	-0.582538
ECFI4_02264 Tetratricopeptide repeat protein OS	FAZ83_07960	ECFI4_02264	0.726148	0.188327	-0.0415738	-1.41352
ECFI4_00185 Ribonuclease HII OS	rnhB	ECFI4_00185	0.130744	0.76574	-0.0399367	-0.341162
ECFI4_00170 30S ribosomal protein S2 OS	rpsB	ECFI4_00170	0.224967	0.631157	-0.0393969	-0.548007
ECFI4_02932 DNA-binding transcriptional regulator Fis OS	fis	ECFI4_02932	0.032605	0.934345	-0.0390361	-0.0930869
ECFI4_00633 5-oxoprolinase subunit PxpC OS	pxpC	ECFI4_00633	0.0463526	0.911106	-0.0388838	-0.130489
ECFI4_02711 OB fold stress tolerance protein YgiW OS	ygiW	ECFI4_02711	0.0552145	0.892957	-0.0383774	-0.154078
ECFI4_03271 tRNA (Uridine(34)/cytosine(34)/5-carboxymethylaminomethyluridine(34)-2-O)-methyltransferase TrmL OS	trmL	ECFI4_03271	0.245385	0.603602	-0.0370833	-0.589897
ECFI4_01447 Grx4 family monothiol glutaredoxin OS	FAZ83_03040	ECFI4_01447	0.133649	0.760807	-0.0370169	-0.347927
ECFI4_03380 Phosphate ABC transporter substrate-binding protein PstS OS	pstS	ECFI4_03380	0.186358	0.685678	-0.0349979	-0.466157
ECFI4_00053 Peptidylprolyl isomerase SurA OS	surA	ECFI4_00053	0.173593	0.703778	-0.0346117	-0.438262
ECFI4_01716 Transcriptional regulator SdiA OS	sdiA	ECFI4_01716	0.0337335	0.932479	-0.0341914	-0.0961955
ECFI4_02902 Cell division protein ZapE OS	FAZ83_04955	ECFI4_02902	0.10252	0.810144	-0.0307748	-0.273903
ECFI4_02866 UDP-N-acetylglucosamine 1-carboxyvinyltransferase OS	murA	ECFI4_02866	0.0828408	0.842643	-0.0299896	-0.225224
ECFI4_00125 Glucose/quinate/shikimate family membrane-bound PQQ-dependent dehydrogenase OS	FAZ83_06805	ECFI4_00125	0.156027	0.722174	-0.0299228	-0.399129
ECFI4_02040 Uncharacterized protein OS	FAZ83_01045	ECFI4_02040	0.109208	0.80098	-0.0294348	-0.290102
ECFI4_02289 Inositol-1-monophosphatase OS	suhB	ECFI4_02289	0.118017	0.785197	-0.028196	-0.311187
ECFI4_03873 30S ribosomal protein S18 OS	rpsR	ECFI4_03873	0.0614017	0.881787	-0.028094	-0.170317
ECFI4_03959 Type 1 fimbriae chaperone FimC OS	fimC	ECFI4_03959	0.0229226	0.950472	-0.0267245	-0.0661175
ECFI4_02619 Class II fructose-bisphosphate aldolase OS	fbaA	ECFI4_02619	0.0572687	0.89092	-0.0267226	-0.15949
ECFI4_02457 Murein hydrolase activator NlpD OS	nlpD	ECFI4_02457	0.0365284	0.929129	-0.0264851	-0.103865
ECFI4_00735 Outer membrane protein OmpX OS	ompX	ECFI4_00735	0.0568719	0.889969	-0.0263364	-0.158446
ECFI4_02047 Lipid IV(A) 4-amino-4-deoxy-L-arabinosyltransferase OS	arnT	ECFI4_02047	0.0355554	0.930033	-0.0259253	-0.1012
ECFI4_00026 FKBP-type peptidyl-prolyl cis-trans isomerase OS	fkpB	ECFI4_00026	0.0951909	0.823418	-0.024662	-0.255956
ECFI4_01177 Exoribonuclease II OS	rnb	ECFI4_01177	0.158969	0.719294	-0.0244602	-0.405745
ECFI4_03843 GTPase HflX OS	hflX	ECFI4_03843	0.155939	0.721803	-0.024416	-0.39893
ECFI4_01218 Fumarate/nitrate reduction transcriptional regulator Fnr OS	fnr	ECFI4_01218	0.156277	0.722716	-0.0235767	-0.399692
ECFI4_00004 Threonine synthase OS	thrC	ECFI4_00004	0.104972	0.806724	-0.0234133	-0.279862
ECFI4_02283 IscS subfamily cysteine desulfurase OS	FAZ83_08045	ECFI4_02283	0.0872817	0.836088	-0.0234095	-0.236347
ECFI4_01208 Thiol peroxidase OS	FAZ83_20270	ECFI4_01208	0.0956904	0.823468	-0.0231921	-0.257186
ECFI4_03877 FKBP-type peptidyl-prolyl cis-trans isomerase OS	FAZ83_15875	ECFI4_03877	0.0514232	0.900423	-0.023174	-0.144034
ECFI4_03074 Two-component system response regulator OmpR OS	ompR	ECFI4_03074	0.0708211	0.866349	-0.0219714	-0.194695
ECFI4_00431 DNA polymerase III subunit gamma/tau OS	FAZ83_16930	ECFI4_00431	0.0672331	0.869173	-0.0212777	-0.185457
ECFI4_03707 Replicative DNA helicase DnaB OS	FAZ83_09320	ECFI4_03707	0.0889496	0.83392	-0.0209573	-0.240503
ECFI4_02651 tRNA (Guanosine(46)-N7)-methyltransferase TrmB OS	trmB	ECFI4_02651	0.0570832	0.890693	-0.0209436	-0.159002
ECFI4_01002 Ketoacyl-ACP synthase III OS	FAZ83_15015	ECFI4_01002	0.0645678	0.875121	-0.0191167	-0.178557
ECFI4_00238 Cytosol nonspecific dipeptidase OS	pepD	ECFI4_00238	0.194838	0.670847	-0.0184434	-0.48445
ECFI4_03376 Phosphate signaling complex protein PhoU OS	phoU	ECFI4_03376	0.0345036	0.930908	-0.0167837	-0.0983129
ECFI4_03861 HTH-type transcriptional regulator UlaR OS	ulaR	ECFI4_03861	0.015368	0.965806	-0.0165491	-0.0446921
ECFI4_00113 Pyruvate dehydrogenase complex transcriptional repressor PdhR OS	pdhR	ECFI4_00113	0.0506718	0.90105	-0.0162843	-0.142035
ECFI4_00645 2-oxoglutarate dehydrogenase E1 component OS	sucA	ECFI4_00645	0.0793478	0.848183	-0.0160631	-0.216417
ECFI4_02639 YqgE/AlgH family protein OS	FAZ83_06135	ECFI4_02639	0.0283673	0.943976	-0.0159969	-0.0813493
ECFI4_00595 2-octaprenyl-3-methyl-6-methoxy-1,4-benzoquinol hydroxylase OS	ubiF	ECFI4_00595	0.0236611	0.94902	-0.015749	-0.0681937
ECFI4_02322 Elongation factor 4 OS	lepA	ECFI4_02322	0.179279	0.695601	-0.0144405	-0.450741
ECFI4_03059 Shikimate kinase AroK OS	aroK	ECFI4_03059	0.0440478	0.91441	-0.0124706	-0.124288
ECFI4_02408 Fructose-1-phosphate/6-phosphogluconate phosphatase OS	yqaB	ECFI4_02408	0.0360264	0.929275	-0.012132	-0.10249
ECFI4_01031 NAD-dependent protein deacylase OS	cobB	ECFI4_01031	0.0174501	0.961238	-0.0108639	-0.0506315
ECFI4_01562 NADP-specific glutamate dehydrogenase OS	FAZ83_02490	ECFI4_01562	0.0417064	0.919503	-0.00833066	-0.117961
ECFI4_03618 Glutamate racemase OS	murI	ECFI4_03618	0.0443698	0.914279	-0.00801404	-0.125156
ECFI4_03827 Elongation factor P--(R)-beta-lysine ligase OS	epmA	ECFI4_03827	0.0275114	0.945588	-0.00760396	-0.0789661
ECFI4_00419 Uncharacterized protein OS	FAZ83_16870	ECFI4_00419	0.0240528	0.948762	-0.00748698	-0.0692933
ECFI4_01127 Thymidine kinase OS	FAZ83_20890	ECFI4_01127	0.0396271	0.923424	-0.00746123	-0.112318
ECFI4_03301 YicC family protein OS	FAZ83_19360	ECFI4_03301	0.0251447	0.947212	-0.00638962	-0.0723547
ECFI4_01973 16S rRNA pseudouridine(516) synthase RsuA OS	rsuA	ECFI4_01973	0.0270002	0.94433	-0.00593535	-0.0775408
ECFI4_02908 Peroxide/acid stress response protein YhcN OS	yhcN	ECFI4_02908	0.0065327	0.98695	-0.00564448	-0.0191856
ECFI4_01408 DUF945 domain-containing protein OS	FAZ83_03245	ECFI4_01408	0.0351828	0.929752	-0.00491683	-0.100178
ECFI4_03804 Transcriptional regulator OS	FAZ83_09730	ECFI4_03804	0.00235979	0.994316	-0.00313536	-0.00696326
ECFI4_01476 Cysteine desulfurase SufS OS	sufS	ECFI4_01476	0.00267532	0.994131	-0.00223287	-0.0078915
ECFI4_00143 Polynucleotide adenylyltransferase PcnB OS	pcnB	ECFI4_00143	0.00749628	0.984973	-0.00202751	-0.0219916
ECFI4_02053 1,4-dihydroxy-2-naphthoyl-CoA synthase OS	menB	ECFI4_02053	0.00340922	0.992568	-0.000740687	-0.0100479
ECFI4_03305 Guanylate kinase OS	FAZ83_19380	ECFI4_03305	0.000318238	0.999255	-0.000176748	-0.000941257
ECFI4_02904 Serine endoprotease DegQ OS	degQ	ECFI4_02904	0.00450437	0.992	0.000654856	0.0132591
ECFI4_03481 Uridine phosphorylase OS	FAZ83_14490	ECFI4_03481	0.00374873	0.992963	0.00105985	0.0110443
ECFI4_02285 Fe-S cluster assembly transcriptional regulator IscR OS	iscR	ECFI4_02285	0.00426596	0.992077	0.00128905	0.0125607
ECFI4_02282 Fe-S cluster assembly scaffold IscU OS	iscU	ECFI4_02282	0.00342092	0.993204	0.00264835	0.0100822
ECFI4_03558 6-N-hydroxylaminopurine resistance protein OS	FAZ83_18630	ECFI4_03558	0.0226923	0.95053	0.00432396	0.0654694
ECFI4_00439 Inosine/guanosine kinase OS	FAZ83_16965	ECFI4_00439	0.024469	0.948286	0.00498549	0.0704612
ECFI4_02402 Multidrug efflux MFS transporter periplasmic adaptor subunit EmrA OS	emrA	ECFI4_02402	0.0226807	0.94994	0.0058864	0.0654366
ECFI4_02348 Outer membrane protein assembly factor BamD OS	bamD	ECFI4_02348	0.0304146	0.939595	0.00618776	0.0870323
ECFI4_03649 Uroporphyrinogen decarboxylase OS	hemE	ECFI4_03649	0.0456211	0.911708	0.00687472	0.128523
ECFI4_00772 Nitroreductase NfsA OS	nfsA	ECFI4_00772	0.027001	0.944968	0.00696691	0.0775432
ECFI4_00171 Elongation factor Ts OS	tsf	ECFI4_00171	0.0689621	0.866662	0.00746028	0.189916
ECFI4_02492 Glucarate dehydratase OS	gudD	ECFI4_02492	0.0261857	0.945937	0.00831191	0.0752668
ECFI4_03924 LPS export ABC transporter permease LptF OS	lptF	ECFI4_03924	0.0111905	0.976548	0.00977103	0.0326939
ECFI4_00166 2,3,4,5-tetrahydropyridine-2,6-dicarboxylate N-succinyltransferase OS	dapD	ECFI4_00166	0.119402	0.783921	0.0101617	0.314475
ECFI4_03021 FKBP-type peptidyl-prolyl cis-trans isomerase OS	fkpA	ECFI4_03021	0.0871099	0.835866	0.0107485	0.235918
ECFI4_01096 Glutamyl-tRNA reductase OS	hemA	ECFI4_01096	0.00921761	0.980838	0.0111764	0.0269892
ECFI4_02587 Single-stranded-DNA-specific exonuclease RecJ OS	recJ	ECFI4_02587	0.0458337	0.911843	0.0113436	0.129095
ECFI4_03463 Diaminopimelate epimerase OS	dapF	ECFI4_03463	0.0413541	0.919808	0.0123685	0.117006
ECFI4_01228 tRNA 2-thiocytidine(32) synthetase TtcA OS	ttcA	ECFI4_01228	0.0272505	0.944963	0.0139742	0.078239
ECFI4_02486 Phosphopyruvate hydratase OS	FAZ83_05170	ECFI4_02486	0.0756162	0.856245	0.0149307	0.20695
ECFI4_01431 Tyrosine--tRNA ligase OS	tyrS	ECFI4_01431	0.113004	0.794378	0.015755	0.299222
ECFI4_02288 tRNA (Cytosine(32)/uridine(32)-2-O)-methyltransferase TrmJ OS	trmJ	ECFI4_02288	0.0878449	0.835188	0.0164547	0.237752
ECFI4_02727 3,4-dihydroxy-2-butanone-4-phosphate synthase OS	ribB	ECFI4_02727	0.0973528	0.820506	0.0167576	0.261272
ECFI4_00845 Chromosome partition protein MukB OS	mukB	ECFI4_00845	0.144323	0.740301	0.0172663	0.372546
ECFI4_03893 Gamma-glutamylcyclotransferase OS	FAZ83_15950	ECFI4_03893	0.0745816	0.858279	0.017642	0.204314
ECFI4_02126 Phosphohistidine phosphatase SixA OS	sixA	ECFI4_02126	0.0161416	0.964319	0.0182257	0.046902
ECFI4_02836 Polyribonucleotide nucleotidyltransferase OS	pnp	ECFI4_02836	0.223777	0.632846	0.0188014	0.545536
ECFI4_00573 Endolytic peptidoglycan transglycosylase RlpA OS	rlpA	ECFI4_00573	0.0389277	0.924778	0.018809	0.110414
ECFI4_01161 Type I DNA topoisomerase OS	topA	ECFI4_01161	0.157276	0.721654	0.0192337	0.401941
ECFI4_03577 Septal ring assembly protein ZapB OS	zapB	ECFI4_03577	0.033223	0.933126	0.0196368	0.0947902
ECFI4_02118 Chorismate synthase OS	aroC	ECFI4_02118	0.0360357	0.929896	0.0206458	0.102516
ECFI4_01159 Protease SohB OS	sohB	ECFI4_01159	0.0900095	0.832594	0.0207901	0.243139
ECFI4_02600 FAD-dependent 2-octaprenylphenol hydroxylase OS	ubiI	ECFI4_02600	0.0139695	0.969179	0.0210733	0.0406876
ECFI4_03101 Aspartate-semialdehyde dehydrogenase OS	asd	ECFI4_03101	0.135184	0.758166	0.0218325	0.35149
ECFI4_00593 PhoH family protein OS	FAZ83_09940	ECFI4_00593	0.118358	0.784981	0.0221265	0.311996
ECFI4_01188 Phage shock protein PspA OS	pspA	ECFI4_01188	0.107317	0.803101	0.0224419	0.28554
ECFI4_00173 Ribosome recycling factor OS	FAZ83_06575	ECFI4_00173	0.0594378	0.886111	0.0226825	0.165183
ECFI4_03067 Intracellular growth attenuator protein IgaA OS	igaA	ECFI4_03067	0.0207783	0.953663	0.023084	0.0600709
ECFI4_00381 (2E,6E)-farnesyl diphosphate synthase OS	ispA	ECFI4_00381	0.172142	0.702797	0.0232843	0.435062
ECFI4_02368 Outer membrane protein assembly factor BamE OS	bamE	ECFI4_02368	0.0106467	0.977501	0.0242853	0.0311241
ECFI4_00397 ATP-dependent Clp endopeptidase proteolytic subunit ClpP OS	clpP	ECFI4_00397	0.0387275	0.924594	0.0243107	0.109869
ECFI4_00024 Isoleucine--tRNA ligase OS	ileS	ECFI4_00024	0.539422	0.30189	0.0252171	1.12026
ECFI4_04040 Two-component system response regulator ArcA OS	arcA	ECFI4_04040	0.0854685	0.838716	0.025486	0.231816
ECFI4_02103 Cell division protein DedD OS	dedD	ECFI4_02103	0.0256741	0.946605	0.0257934	0.0738363
ECFI4_03096 Glycogen phosphorylase OS	FAZ83_10890	ECFI4_03096	0.0900291	0.833149	0.02585	0.243187
ECFI4_00747 Molybdopterin molybdotransferase MoeA OS	moeA	ECFI4_00747	0.162096	0.716682	0.0264076	0.41275
ECFI4_01095 Lipoprotein localization protein LolB OS	lolB	ECFI4_01095	0.067786	0.868495	0.0268898	0.186885
ECFI4_00657 Tol-Pal system protein TolB OS	tolB	ECFI4_00657	0.239619	0.610443	0.0278362	0.578158
ECFI4_02841 30S ribosome-binding factor RbfA OS	rbfA	ECFI4_02841	0.120089	0.784073	0.0285371	0.316105
ECFI4_02260 IMP dehydrogenase OS	guaB	ECFI4_02260	0.139423	0.750184	0.0290305	0.36129
ECFI4_02132 Phospholipid-binding lipoprotein MlaA OS	mlaA	ECFI4_02132	0.0825366	0.84274	0.0291255	0.224459
ECFI4_02876 LPS export ABC transporter periplasmic protein LptC OS	lptC	ECFI4_02876	0.027435	0.945148	0.0294676	0.0787531
ECFI4_03994 Primosomal protein DnaT OS	dnaT	ECFI4_03994	0.147328	0.734255	0.0303529	0.379411
ECFI4_02370 Type II toxin-antitoxin system toxin RatA OS	ratA	ECFI4_02370	0.0203366	0.954166	0.0305532	0.0588222
ECFI4_03299 Orotate phosphoribosyltransferase OS	pyrE	ECFI4_03299	0.123181	0.779455	0.0305773	0.323417
ECFI4_03574 Class II fructose-bisphosphatase OS	glpX	ECFI4_03574	0.11861	0.7849	0.0307652	0.312595
ECFI4_04008 Pyrimidine 5-nucleotidase OS	FAZ83_13050	ECFI4_04008	0.0223672	0.950145	0.0308746	0.064554
ECFI4_02848 Argininosuccinate synthase OS	argG	ECFI4_02848	0.106927	0.8034	0.0318305	0.284597
ECFI4_02926 Acetyl-CoA carboxylase biotin carboxyl carrier protein OS	accB	ECFI4_02926	0.0711163	0.866238	0.0327155	0.195452
ECFI4_00594 tRNA (N6-isopentenyl adenosine(37)-C2)-methylthiotransferase MiaB OS	miaB	ECFI4_00594	0.248139	0.600851	0.0338516	0.595478
ECFI4_00380 1-deoxy-D-xylulose-5-phosphate synthase OS	FAZ83_16680	ECFI4_00380	0.199613	0.665602	0.0342986	0.494669
ECFI4_02756 PadR family transcriptional regulator OS	FAZ83_04205	ECFI4_02756	0.138081	0.752662	0.0357186	0.358194
ECFI4_00550 Nucleoside diphosphate kinase regulator OS	FAZ83_10145	ECFI4_00550	0.109086	0.800651	0.0361404	0.289809
ECFI4_00402 Peptidylprolyl isomerase OS	ppiD	ECFI4_00402	0.208677	0.654255	0.0366745	0.513915
ECFI4_00391 Cytochrome o ubiquinol oxidase subunit I OS	FAZ83_16735	ECFI4_00391	0.110396	0.799452	0.0375004	0.292963
ECFI4_00122 Polyamine aminopropyltransferase OS	speE	ECFI4_00122	0.0940417	0.825192	0.0379546	0.253123
ECFI4_01830 Phosphomannomutase CpsG OS	cpsG	ECFI4_01830	0.329207	0.500996	0.037969	0.753376
ECFI4_03459 Class I adenylate cyclase OS	cyaA	ECFI4_03459	0.0492535	0.903967	0.0379759	0.138254
ECFI4_02517 Cysteine desulfurase CsdA OS	csdA	ECFI4_02517	0.108419	0.801022	0.0390078	0.2882
ECFI4_03272 Serine O-acetyltransferase OS	cysE	ECFI4_03272	0.119839	0.783451	0.0394214	0.315512
ECFI4_02501 Nucleotide 5-monophosphate nucleosidase OS	ppnN	ECFI4_02501	0.17192	0.702706	0.0397412	0.434572
ECFI4_02187 PTS glucose transporter subunit IIA OS	FAZ83_23035	ECFI4_02187	0.0898634	0.832431	0.0400422	0.242776
ECFI4_02113 Bifunctional tRNA (5-methylaminomethyl-2-thiouridine)(34)-methyltransferase MnmD/FAD-dependent 5-carboxymethylaminomethyl-2-thiouridine(34) oxidoreductase MnmC OS	mnmC	ECFI4_02113	0.265936	0.576426	0.0414626	0.631179
ECFI4_03611 DNA-binding transcriptional regulator OxyR OS	oxyR	ECFI4_03611	0.159215	0.719843	0.0432161	0.406296
ECFI4_02460 tRNA pseudouridine(13) synthase TruD OS	truD	ECFI4_02460	0.304976	0.526742	0.0435034	0.707393
ECFI4_02415 Alanine--tRNA ligase OS	alaS	ECFI4_02415	0.88818	0.124545	0.0440687	1.65286
ECFI4_01004 3-oxoacyl-ACP reductase FabG OS	fabG	ECFI4_01004	0.272604	0.568016	0.0445614	0.644394
ECFI4_02822 DnaA initiator-associating protein DiaA OS	diaA	ECFI4_02822	0.200288	0.664791	0.0448491	0.496111
ECFI4_03613 HTH-type transcriptional repressor FabR OS	fabR	ECFI4_03613	0.0953232	0.823653	0.0450436	0.256282
ECFI4_01727 Alpha-amylase OS	amyA	ECFI4_01727	0.0299489	0.940144	0.04577	0.0857418
ECFI4_00183 Acyl-ACP--UDP-N-acetylglucosamine O-acyltransferase OS	lpxA	ECFI4_00183	0.200558	0.664728	0.0458326	0.496686
ECFI4_01600 Long-chain-fatty-acid--CoA ligase FadD OS	fadD	ECFI4_01600	0.172979	0.703328	0.0469751	0.436909
ECFI4_01567 L-asparaginase 1 OS	FAZ83_02465	ECFI4_01567	0.103374	0.809886	0.047301	0.275983
ECFI4_02906 Malate dehydrogenase OS	mdh	ECFI4_02906	0.196996	0.668709	0.0478141	0.489075
ECFI4_01650 Glucose-6-phosphate dehydrogenase OS	zwf	ECFI4_01650	0.267177	0.575182	0.0483081	0.633645
ECFI4_02461 2-C-methyl-D-erythritol 2,4-cyclodiphosphate synthase OS	ispF	ECFI4_02461	0.0355486	0.929418	0.0485338	0.101181
ECFI4_01728 Lipoprotein OS	FAZ83_18300	ECFI4_01728	0.240573	0.609303	0.0490325	0.580105
ECFI4_00132 Aspartate 1-decarboxylase OS	panD	ECFI4_00132	0.0507826	0.901449	0.0510311	0.14233
ECFI4_00862 6-N-hydroxylaminopurine resistance protein YcbX OS	ycbX	ECFI4_00862	0.17807	0.696367	0.0512479	0.448096
ECFI4_00239 Xanthine phosphoribosyltransferase OS	FAZ83_08455	ECFI4_00239	0.198107	0.667987	0.0518249	0.491454
ECFI4_02104 Bifunctional tetrahydrofolate synthase/dihydrofolate synthase OS	folC	ECFI4_02104	0.213109	0.647192	0.052688	0.523251
ECFI4_00182 3-hydroxyacyl-ACP dehydratase FabZ OS	fabZ	ECFI4_00182	0.12944	0.768035	0.0529524	0.338115
ECFI4_01423 Ion-translocating oxidoreductase complex subunit C OS	rsxC	ECFI4_01423	0.184889	0.686995	0.0529585	0.46297
ECFI4_02316 Pyridoxine 5-phosphate synthase OS	pdxJ	ECFI4_02316	0.172551	0.703684	0.0545273	0.435965
ECFI4_03076 RNA-binding transcriptional accessory protein OS	FAZ83_11005	ECFI4_03076	0.365315	0.462984	0.054642	0.820222
ECFI4_03658 Phosphoribosylamine--glycine ligase OS	purD	ECFI4_03658	0.053885	0.895773	0.0546554	0.150564
ECFI4_03106 Quercetin 2,3-dioxygenase OS	FAZ83_10840	ECFI4_03106	0.0643231	0.875119	0.0546583	0.177922
ECFI4_00405 7-cyano-7-deazaguanine synthase QueC OS	queC	ECFI4_00405	0.329873	0.500925	0.0559152	0.754628
ECFI4_02303 Nitrogen regulatory protein P-II OS	glnB	ECFI4_02303	0.270823	0.570811	0.0564922	0.640873
ECFI4_01011 Metal-dependent hydrolase OS	FAZ83_24130	ECFI4_01011	0.179865	0.695004	0.0569846	0.452023
ECFI4_03783 Phosphoethanolamine transferase EptA OS	eptA	ECFI4_03783	0.313622	0.518466	0.0581414	0.72391
ECFI4_01227 ATP-dependent RNA helicase DbpA OS	dbpA	ECFI4_01227	0.172265	0.703127	0.0586141	0.435333
ECFI4_00098 Preprotein translocase subunit SecA OS	secA	ECFI4_00098	0.365671	0.463043	0.0592569	0.820872
ECFI4_00392 Cytochrome o ubiquinol oxidase subunit II OS	FAZ83_16740	ECFI4_00392	0.297379	0.535853	0.0597121	0.692774
ECFI4_01821 NADP-dependent phosphogluconate dehydrogenase OS	gndA	ECFI4_01821	0.71136	0.195785	0.0611687	1.39108
ECFI4_00134 Pantoate--beta-alanine ligase OS	panC	ECFI4_00134	1.2225	0.0547959	0.0616442	2.12112
ECFI4_02259 Glutamine-hydrolyzing GMP synthase OS	guaA	ECFI4_02259	1.17955	0.0604318	0.0628732	2.06224
ECFI4_00483 Peptidylprolyl isomerase B OS	ppiB	ECFI4_00483	0.0690948	0.867498	0.063324	0.190258
ECFI4_02086 Phosphate acetyltransferase OS	FAZ83_00825	ECFI4_02086	2.41572	0.00352507	0.0633475	3.7411	+
ECFI4_01444 N-ethylmaleimide reductase OS	nemA	ECFI4_01444	0.816201	0.150853	0.0655715	1.5479
ECFI4_01898 Iron-sulfur cluster carrier protein ApbC OS	apbC	ECFI4_01898	0.50065	0.332603	0.0657199	1.05613
ECFI4_01240 Pyruvate:ferredoxin (Flavodoxin) oxidoreductase OS	nifJ	ECFI4_01240	0.728059	0.187663	0.0674718	1.41641
ECFI4_03901 UDP-N-acetylmuramate:L-alanyl-gamma-D-glutamyl-meso-diaminopimelate ligase OS	mpl	ECFI4_03901	0.265438	0.576744	0.0677242	0.630187
ECFI4_00382 Exodeoxyribonuclease VII small subunit OS	xseB	ECFI4_00382	0.14315	0.742552	0.0677446	0.369858
ECFI4_03107 Oxidoreductase OS	FAZ83_10835	ECFI4_03107	0.179085	0.695543	0.0681159	0.450317
ECFI4_02338 CDP-diacylglycerol--serine O-phosphatidyltransferase OS	pssA	ECFI4_02338	0.340985	0.487924	0.0691694	0.775393
ECFI4_01541 Ammonia-dependent NAD(+) synthetase OS	nadE	ECFI4_01541	0.294462	0.53931	0.07035	0.687135
ECFI4_00009 Molybdopterin adenylyltransferase OS	FAZ83_07400	ECFI4_00009	0.449851	0.378069	0.0710211	0.969974
ECFI4_00677 UDP-glucose 4-epimerase GalE OS	galE	ECFI4_00677	0.517707	0.318751	0.0716864	1.08451
ECFI4_00186 DNA polymerase III subunit alpha OS	dnaE	ECFI4_00186	0.233517	0.61878	0.0719026	0.565657
ECFI4_00444 Cys-tRNA(Pro)/Cys-tRNA(Cys) deacylase YbaK OS	ybaK	ECFI4_00444	0.147859	0.734324	0.072504	0.380621
ECFI4_01685 Methyl-accepting chemotaxis protein II OS	tar	ECFI4_01685	0.218101	0.640102	0.0726678	0.533712
ECFI4_03932 NADPH-dependent aldehyde reductase Ahr OS	ahr	ECFI4_03932	0.132415	0.762493	0.0729024	0.345056
ECFI4_03922 Leucyl aminopeptidase OS	pepA	ECFI4_03922	0.307197	0.524693	0.0731716	0.711647
ECFI4_02249 Uracil phosphoribosyltransferase OS	FAZ83_07620	ECFI4_02249	0.375449	0.45305	0.0733477	0.838649
ECFI4_01425 Electron transport complex subunit RsxG OS	rsxG	ECFI4_01425	0.152896	0.725861	0.0733681	0.392058
ECFI4_00659 Cell division protein CpoB OS	cpoB	ECFI4_00659	0.160025	0.719836	0.0738379	0.408114
ECFI4_01093 Ribose-phosphate pyrophosphokinase OS	FAZ83_18805	ECFI4_01093	0.435161	0.390919	0.0740945	0.944559
ECFI4_03624 Bifunctional biotin--[acetyl-CoA-carboxylase] ligase/biotin operon repressor BirA OS	birA	ECFI4_03624	0.43618	0.390189	0.0741584	0.94633
ECFI4_03830 Phosphatidylserine decarboxylase OS	psd	ECFI4_03830	0.347561	0.479862	0.0744816	0.787594
ECFI4_03297 dUTP diphosphatase OS	FAZ83_19340	ECFI4_03297	0.208138	0.654714	0.075997	0.512775
ECFI4_02056 Isochorismate synthase MenF OS	menF	ECFI4_02056	0.280267	0.557058	0.0792885	0.659477
ECFI4_01665 Aspartate--tRNA ligase OS	aspS	ECFI4_01665	0.701178	0.201435	0.0793012	1.37556
ECFI4_00371 Nucleoside-specific channel-forming protein Tsx OS	FAZ83_25580	ECFI4_00371	0.248489	0.600767	0.0798419	0.596187
ECFI4_00582 Leucine--tRNA ligase OS	leuS	ECFI4_00582	0.62051	0.247336	0.0799249	1.25045
ECFI4_02835 Lipoprotein NlpI OS	nlpI	ECFI4_02835	0.334851	0.495381	0.080232	0.763953
ECFI4_00430 Adenine phosphoribosyltransferase OS	FAZ83_16925	ECFI4_00430	0.38389	0.445143	0.0813344	0.853891
ECFI4_00051 16S rRNA (Adenine(1518)-N(6)/adenine(1519)-N(6))-dimethyltransferase RsmA OS	rsmA	ECFI4_00051	0.304222	0.527531	0.0817509	0.705947
ECFI4_01946 LysR family transcriptional regulator OS	FAZ83_01505	ECFI4_01946	0.376744	0.452238	0.0818958	0.840994
ECFI4_03841 tRNA (Adenosine(37)-N6)-dimethylallyltransferase MiaA OS	miaA	ECFI4_03841	0.558453	0.28818	0.0826365	1.15127
ECFI4_01009 dTMP kinase OS	FAZ83_24120	ECFI4_01009	0.626246	0.24377	0.0827945	1.25948
ECFI4_01090 Aminoacyl-tRNA hydrolase OS	FAZ83_18820	ECFI4_01090	0.346195	0.481409	0.0838575	0.785065
ECFI4_02923 Rod shape-determining protein OS	FAZ83_05045	ECFI4_02923	0.286202	0.549269	0.0861282	0.671086
ECFI4_00839 3-deoxy-manno-octulosonate cytidylyltransferase OS	kdsB	ECFI4_00839	0.49224	0.340406	0.0865361	1.04204
ECFI4_01179 Enoyl-ACP reductase FabI OS	fabI	ECFI4_01179	0.645028	0.232386	0.0912088	1.2889
ECFI4_03813 DUF4156 domain-containing protein OS	FAZ83_09775	ECFI4_03813	0.117829	0.785047	0.091876	0.31074
ECFI4_00174 1-deoxy-D-xylulose-5-phosphate reductoisomerase OS	ispC	ECFI4_00174	0.483582	0.348434	0.0922162	1.02747
ECFI4_00222 C-lysozyme inhibitor OS	FAZ83_08375	ECFI4_00222	0.28771	0.547645	0.092282	0.674025
ECFI4_03673 Methionine synthase OS	metH	ECFI4_03673	0.537524	0.303134	0.0924559	1.11715
ECFI4_02512 23S rRNA (Cytidine(2498)-2-O)-methyltransferase RlmM OS	rlmM	ECFI4_02512	0.26979	0.572138	0.0926603	0.638828
ECFI4_01063 Septum site-determining protein MinD OS	minD	ECFI4_01063	1.01951	0.0893281	0.0939309	1.83995
ECFI4_01961 Elongation factor P-like protein YeiP OS	yeiP	ECFI4_01961	0.265393	0.57634	0.0939646	0.630098
ECFI4_02185 Phosphocarrier protein Hpr OS	ptsH	ECFI4_02185	0.171424	0.702537	0.0941296	0.433477
ECFI4_02864 Octaprenyl-diphosphate synthase OS	FAZ83_04755	ECFI4_02864	0.556228	0.289253	0.0945094	1.14766
ECFI4_00673 2,3-diphosphoglycerate-dependent phosphoglycerate mutase OS	gpmA	ECFI4_00673	0.530225	0.309149	0.0951729	1.10516
ECFI4_02618 Small-conductance mechanosensitive channel MscS OS	mscS	ECFI4_02618	0.528998	0.309761	0.0965207	1.10315
ECFI4_02586 Peptide chain release factor 2 OS	prfB	ECFI4_02586	0.409145	0.417379	0.0985158	0.89895
ECFI4_02878 LPS export ABC transporter ATP-binding protein OS	lptB	ECFI4_02878	0.367148	0.462044	0.0993586	0.823566
ECFI4_00458 Multifunctional acyl-CoA thioesterase I/protease I/lysophospholipase L1 OS	tesA	ECFI4_00458	0.222376	0.634817	0.0996224	0.542624
ECFI4_00377 Thiamine-phosphate kinase OS	thiL	ECFI4_00377	0.356583	0.472115	0.100844	0.80423
ECFI4_02596 6-phospho-beta-glucosidase OS	FAZ83_05910	ECFI4_02596	1.33748	0.0419561	0.101419	2.27757	+
ECFI4_00603 Asparagine synthase B OS	FAZ83_09900	ECFI4_00603	0.353507	0.474167	0.10197	0.798572
ECFI4_01512 Integration host factor subunit alpha OS	ihfA	ECFI4_01512	0.360224	0.468256	0.10207	0.810912
ECFI4_00956 Glucans biosynthesis protein MdoG OS	mdoG	ECFI4_00956	0.64274	0.233647	0.102798	1.28533
ECFI4_00785 Arginine ABC transporter substrate-binding protein OS	FAZ83_15160	ECFI4_00785	0.456584	0.373203	0.103594	0.981544
ECFI4_00103 Cell division protein ZapD OS	zapD	ECFI4_00103	0.326013	0.504734	0.103602	0.747369
ECFI4_03831 Small ribosomal subunit biogenesis GTPase RsgA OS	rsgA	ECFI4_03831	0.44787	0.379648	0.103825	0.96656
ECFI4_04027 Phosphoserine phosphatase OS	FAZ83_13125	ECFI4_04027	0.638722	0.236681	0.104479	1.27905
ECFI4_01148 Tryptophan synthase subunit beta OS	trpB	ECFI4_01148	0.447381	0.37986	0.10463	0.965716
ECFI4_00135 3-methyl-2-oxobutanoate hydroxymethyltransferase OS	panB	ECFI4_00135	0.550293	0.29439	0.105098	1.13801
ECFI4_02962 Trk system potassium transporter TrkA OS	trkA	ECFI4_02962	0.31941	0.512282	0.105297	0.734898
ECFI4_02823 Divisome-associated lipoprotein YraP OS	yraP	ECFI4_02823	0.405428	0.42013	0.106644	0.892369
ECFI4_02863 50S ribosomal protein L21 OS	rplU	ECFI4_02863	0.33161	0.499372	0.107189	0.757885
ECFI4_02114 YfcL family protein OS	FAZ83_00685	ECFI4_02114	0.213572	0.646827	0.108147	0.524224
ECFI4_02263 Outer membrane protein assembly factor BamB OS	bamB	ECFI4_02263	1.51511	0.0271278	0.108994	2.51704	+
ECFI4_03043 Uroporphyrinogen-III C-methyltransferase OS	cobA	ECFI4_03043	0.57744	0.275163	0.109428	1.18192
ECFI4_01864 Two-component system response regulator BaeR OS	baeR	ECFI4_01864	0.0707915	0.865833	0.109542	0.194619
ECFI4_00616 Esterase OS	FAZ83_23655	ECFI4_00616	0.51358	0.321717	0.109829	1.07766
ECFI4_04041 tRNA/rRNA methyltransferase OS	FAZ83_07445	ECFI4_04041	0.807445	0.153356	0.109848	1.53499
ECFI4_02240 4-hydroxy-tetrahydrodipicolinate synthase OS	dapA	ECFI4_02240	1.21713	0.0554111	0.110025	2.11378
ECFI4_02404 S-ribosylhomocysteine lyase OS	luxS	ECFI4_02404	0.442191	0.384335	0.112282	0.95675
ECFI4_01644 Tellurite resistance TerB family protein OS	FAZ83_02055	ECFI4_01644	0.350629	0.47703	0.112799	0.793266
ECFI4_01138 Voltage-gated potassium channel protein OS	FAZ83_20945	ECFI4_01138	0.0935883	0.825609	0.112804	0.252003
ECFI4_02845 Ribosome maturation factor RimP OS	rimP	ECFI4_02845	0.253434	0.59362	0.113148	0.606166
ECFI4_02489 GTP diphosphokinase OS	relA	ECFI4_02489	0.729614	0.187077	0.113703	1.41876
ECFI4_00197 Proline--tRNA ligase OS	proS	ECFI4_00197	1.21144	0.0559942	0.113735	2.10599
ECFI4_03992 DUF2501 domain-containing protein OS	FAZ83_12985	ECFI4_03992	1.17266	0.0615389	0.113992	2.05277
ECFI4_03296 Bifunctional phosphopantothenoylcysteine decarboxylase/phosphopantothenate--cysteine ligase CoaBC OS	coaBC	ECFI4_03296	1.06917	0.079261	0.114104	1.90949
ECFI4_02023 Bifunctional 3-demethylubiquinone 3-O-methyltransferase/2-octaprenyl-6-hydroxy phenol methylase OS	FAZ83_01140	ECFI4_02023	0.40859	0.417664	0.114321	0.897968
ECFI4_02729 Ubiquinone biosynthesis accessory factor UbiK	ubiK	ECFI4_02729	0.28982	0.54524	0.114482	0.67813
ECFI4_02992 50S ribosomal protein L23 OS	rplW	ECFI4_02992	0.0919306	0.828964	0.115053	0.247904
ECFI4_01139 YciI family protein OS	FAZ83_20950	ECFI4_01139	0.0536391	0.895867	0.115765	0.149913
ECFI4_00436 Adenylate kinase OS	FAZ83_16950	ECFI4_00436	1.33348	0.0422937	0.115891	2.27216	+
ECFI4_00610 Glutamine--tRNA ligase OS	glnS	ECFI4_00610	1.29328	0.0460856	0.115964	2.21761	+
ECFI4_02642 Pyridoxal phosphate homeostasis protein OS	yggS	ECFI4_02642	0.167509	0.707286	0.117061	0.424807
ECFI4_03850 23S rRNA (Guanosine(2251)-2-O)-methyltransferase RlmB OS	rlmB	ECFI4_03850	1.10283	0.0732459	0.118406	1.95632
ECFI4_02859 Serine-type D-Ala-D-Ala carboxypeptidase OS	dacB	ECFI4_02859	0.754082	0.17605	0.118851	1.45561
ECFI4_03298 Nucleoid occlusion factor SlmA OS	slmA	ECFI4_03298	0.405486	0.420411	0.118999	0.892471
ECFI4_02856 Ribosome assembly RNA-binding protein YhbY OS	yhbY	ECFI4_02856	0.248847	0.600599	0.119154	0.596911
ECFI4_02628 Transketolase OS	tkt	ECFI4_02628	0.463874	0.36633	0.120156	0.994017
ECFI4_02280 Co-chaperone HscB OS	hscB	ECFI4_02280	0.381552	0.447326	0.120477	0.84968
ECFI4_00115 Pyruvate dehydrogenase (Acetyl-transferring), homodimeric type OS	aceE	ECFI4_00115	1.80773	0.0137244	0.122545	2.90983	+
ECFI4_01870 DeoR/GlpR transcriptional regulator OS	FAZ83_16260	ECFI4_01870	0.105823	0.805315	0.124928	0.281927
ECFI4_04021 Thymidine phosphorylase OS	deoA	ECFI4_04021	0.644879	0.232267	0.125626	1.28867
ECFI4_03612 Si-specific NAD(P)(+) transhydrogenase OS	FAZ83_20405	ECFI4_03612	0.927248	0.113749	0.12563	1.70905
ECFI4_04034 Phosphoglycerate mutase GpmB OS	gpmB	ECFI4_04034	0.481146	0.349896	0.125771	1.02335
ECFI4_03162 23S rRNA (Adenine(2030)-N(6))-methyltransferase RlmJ OS	FAZ83_11410	ECFI4_03162	0.90446	0.119714	0.126158	1.67634
ECFI4_02602 Xaa-Pro aminopeptidase OS	pepP	ECFI4_02602	2.17708	0.00603756	0.127261	3.41061	+
ECFI4_03848 HTH-type transcriptional repressor NsrR OS	FAZ83_21500	ECFI4_03848	0.51365	0.32194	0.127571	1.07778
ECFI4_00095 Cell division protein FtsZ OS	ftsZ	ECFI4_00095	0.717912	0.192251	0.128073	1.40104
ECFI4_02843 Translation initiation factor IF-2 OS	infB	ECFI4_02843	0.850165	0.138192	0.12816	1.59767
ECFI4_00359 Phosphate response regulator transcription factor PhoB OS	phoB	ECFI4_00359	0.119935	0.7838	0.129433	0.315739
ECFI4_01405 Class II fumarate hydratase OS	fumC	ECFI4_01405	0.528938	0.309509	0.131469	1.10305
ECFI4_00414 Uncharacterized protein OS	FAZ83_16845	ECFI4_00414	0.62142	0.246859	0.131667	1.25189
ECFI4_00638 Citrate (Si)-synthase OS	gltA	ECFI4_00638	0.815164	0.151185	0.131744	1.54637
ECFI4_03133 Signal recognition particle-docking protein FtsY OS	ftsY	ECFI4_03133	1.13291	0.0680776	0.132079	1.99798
ECFI4_00383 tRNA 4-thiouridine(8) synthase ThiI OS	thiI	ECFI4_00383	0.573114	0.277066	0.133046	1.17496
ECFI4_00110 1,6-anhydro-N-acetylmuramyl-L-alanine amidase AmpD OS	ampD	ECFI4_00110	0.0823082	0.842775	0.133141	0.223885
ECFI4_00362 Proline-specific permease ProY OS	proY	ECFI4_00362	0.237795	0.612669	0.134123	0.57443
ECFI4_01602 tRNA (Adenosine(37)-N6)-threonylcarbamoyltransferase complex dimerization subunit type 1 TsaB OS	tsaB	ECFI4_01602	0.0774088	0.852429	0.134211	0.211505
ECFI4_00705 Molybdopterin synthase catalytic subunit MoaE OS	moaE	ECFI4_00705	0.229725	0.624186	0.135639	0.55785
ECFI4_00109 Carboxylating nicotinate-nucleotide diphosphorylase OS	nadC	ECFI4_00109	0.693055	0.205554	0.135799	1.36313
ECFI4_03847 Adenylosuccinate synthase OS	purA	ECFI4_03847	2.00493	0.00911931	0.137396	3.17595	+
ECFI4_03636 50S ribosomal protein L7/L12 OS	rplL	ECFI4_03636	0.291898	0.542366	0.137867	0.682166
ECFI4_03651 DUF416 family protein OS	FAZ83_22310	ECFI4_03651	0.561244	0.286685	0.138161	1.15579
ECFI4_00093 Cell division protein FtsA OS	ftsA	ECFI4_00093	3.59555	0.00039604	0.139323	5.52219	+
ECFI4_03091 DeoR/GlpR family transcriptional regulator OS	FAZ83_10930	ECFI4_03091	0.539847	0.301722	0.140086	1.12095
ECFI4_00365 tRNA preQ1(34) S-adenosylmethionine ribosyltransferase-isomerase QueA OS	queA	ECFI4_00365	0.590692	0.265992	0.140307	1.20315
ECFI4_00054 LPS assembly protein LptD OS	lptD	ECFI4_00054	1.83378	0.0131873	0.141346	2.94486	+
ECFI4_02870 Outer membrane lipid asymmetry maintenance protein MlaD OS	mlaD	ECFI4_02870	0.354604	0.473456	0.142623	0.800591
ECFI4_00398 ATP-dependent Clp protease ATP-binding subunit ClpX OS	FAZ83_16770	ECFI4_00398	1.32884	0.0425941	0.142666	2.26587	+
ECFI4_01081 Muramoyltetrapeptide carboxypeptidase OS	ldcA	ECFI4_01081	0.437014	0.389527	0.146616	0.947778
ECFI4_03984 GTPase OS	FAZ83_12930	ECFI4_03984	1.13716	0.0674444	0.14753	2.00385
ECFI4_02518 Cysteine desulfurase sulfur acceptor subunit CsdE OS	csdE	ECFI4_02518	0.596813	0.262401	0.148282	1.21291
ECFI4_02851 Preprotein translocase subunit SecG OS	secG	ECFI4_02851	0.313091	0.518303	0.149414	0.722899
ECFI4_02629 Metalloprotease LoiP OS	FAZ83_06085	ECFI4_02629	0.363058	0.465344	0.149456	0.816099
ECFI4_03191 2-dehydro-3-deoxygluconokinase OS	FAZ83_11605	ECFI4_03191	0.780334	0.163777	0.151022	1.49482
ECFI4_04025 Lipoate--protein ligase LplA OS	lplA	ECFI4_04025	0.242244	0.608023	0.15282	0.583511
ECFI4_00187 Acetyl-CoA carboxylase carboxyl transferase subunit alpha OS	accA	ECFI4_00187	1.50629	0.0276819	0.154397	2.5052	+
ECFI4_02362 Signal recognition particle protein OS	FAZ83_22145	ECFI4_02362	1.7728	0.0151206	0.155097	2.86289	+
ECFI4_02640 Holliday junction resolvase RuvX OS	ruvX	ECFI4_02640	0.175828	0.70028	0.155563	0.443177
ECFI4_03433 Thioredoxin TrxA OS	trxA	ECFI4_03433	0.154307	0.723545	0.155618	0.395249
ECFI4_02968 DNA-directed RNA polymerase subunit alpha OS	rpoA	ECFI4_02968	2.24993	0.00520773	0.155758	3.51078	+
ECFI4_01406 Fumarate hydratase OS	FAZ83_03255	ECFI4_01406	0.81485	0.151172	0.158112	1.54591
ECFI4_02239 Outer membrane protein assembly factor BamC OS	bamC	ECFI4_02239	0.594599	0.263709	0.158278	1.20938
ECFI4_02844 Transcription termination/antitermination protein NusA OS	nusA	ECFI4_02844	2.30675	0.00468828	0.158573	3.58934	+
ECFI4_01023 Multiple stress resistance protein BhsA OS	bhsA	ECFI4_01023	0.461994	0.367588	0.158597	0.990806
ECFI4_00732 Glutamine ABC transporter substrate-binding protein GlnH OS	glnH	ECFI4_00732	1.27204	0.0484766	0.161503	2.18872	+
ECFI4_03816 Elongation factor P OS	efp	ECFI4_03816	0.593494	0.264332	0.161796	1.20762
ECFI4_00741 ABC-F family ATPase OS	FAZ83_15400	ECFI4_00741	1.58545	0.0228114	0.162107	2.61148	+
ECFI4_03338 Heat shock chaperone IbpA OS	ibpA	ECFI4_03338	0.658869	0.224291	0.162676	1.31044
ECFI4_03020 Transcriptional regulator OS	FAZ83_11300	ECFI4_03020	1.0446	0.0842005	0.164977	1.87516
ECFI4_02608 D-3-phosphoglycerate dehydrogenase OS	FAZ83_05975	ECFI4_02608	0.313484	0.51822	0.16547	0.723647
ECFI4_01568 Bifunctional nicotinamidase/pyrazinamidase OS	pncA	ECFI4_01568	0.158973	0.719828	0.167973	0.405754
ECFI4_01089 Redox-regulated ATPase YchF OS	ychF	ECFI4_01089	1.62053	0.0210344	0.168887	2.65854	+
ECFI4_02749 tRNA (Adenosine(37)-N6)-threonylcarbamoyltransferase complex transferase subunit TsaD OS	tsaD	ECFI4_02749	1.28942	0.0466015	0.169365	2.21237	+
ECFI4_00386 YajQ family cyclic di-GMP-binding protein OS	FAZ83_16710	ECFI4_00386	2.02324	0.00880525	0.172308	3.2008	+
ECFI4_00742 Sugar-phosphatase YbiV OS	ybiV	ECFI4_00742	0.59965	0.260226	0.17266	1.21742
ECFI4_03066 ADP compounds hydrolase NudE OS	nudE	ECFI4_03066	1.11387	0.0710205	0.172936	1.97162
ECFI4_00027 4-hydroxy-3-methylbut-2-enyl diphosphate reductase OS	ispH	ECFI4_00027	2.06108	0.00797315	0.173525	3.25221	+
ECFI4_02721 Outer membrane channel protein TolC OS	tolC	ECFI4_02721	2.63592	0.00220482	0.17406	4.05298	+
ECFI4_03970 Beta-aspartyl-peptidase OS	iadA	ECFI4_03970	0.735543	0.184143	0.174189	1.42772
ECFI4_03139 Sulfurtransferase TusA OS	tusA	ECFI4_03139	0.671217	0.217817	0.175094	1.32955
ECFI4_00126 Hypoxanthine phosphoribosyltransferase OS	FAZ83_06800	ECFI4_00126	0.468723	0.361246	0.175352	1.00228
ECFI4_02371 SsrA-binding protein SmpB OS	smpB	ECFI4_02371	0.173468	0.702882	0.176658	0.437986
ECFI4_00163 Serine endoprotease DegP OS	degP	ECFI4_00163	2.53641	0.0025949	0.177066	3.91112	+
ECFI4_00172 UMP kinase OS	pyrH	ECFI4_00172	0.774579	0.165762	0.177687	1.48626
ECFI4_00607 N-acetylglucosamine-6-phosphate deacetylase OS	nagA	ECFI4_00607	0.451536	0.376486	0.177728	0.972874
ECFI4_00481 5-(Carboxyamino)imidazole ribonucleotide mutase OS	purE	ECFI4_00481	0.166779	0.708143	0.177848	0.423186
ECFI4_03259 L-seryl-tRNA(Sec) selenium transferase OS	FAZ83_24255	ECFI4_03259	0.173543	0.703327	0.178312	0.438151
ECFI4_03947 Fe(3+) dicitrate ABC transporter substrate-binding protein FecB OS	fecB	ECFI4_03947	1.21473	0.0555298	0.180254	2.1105
ECFI4_01505 Protein adenylyltransferase SelO OS	selO	ECFI4_01505	1.17108	0.0617401	0.180278	2.0506
ECFI4_00090 UDP-N-acetylmuramate--L-alanine ligase OS	murC	ECFI4_00090	0.364487	0.463796	0.181794	0.81871
ECFI4_01147 Tryptophan synthase alpha chain OS	trpA	ECFI4_01147	1.15558	0.0643876	0.18213	2.02926
ECFI4_00341 D-alanine--D-alanine ligase A OS	FAZ83_09050	ECFI4_00341	1.38509	0.0373163	0.184547	2.34196	+
ECFI4_00375 6,7-dimethyl-8-ribityllumazine synthase OS	ribE	ECFI4_00375	1.11583	0.0709835	0.18482	1.97434
ECFI4_02448 DNA mismatch repair protein MutS OS	mutS	ECFI4_02448	4.17325	0.000144928	0.185247	6.52147	+
ECFI4_01309 Alcohol dehydrogenase AdhP OS	adhP	ECFI4_01309	0.194995	0.671049	0.185488	0.484787
ECFI4_03227 RNA chaperone/antiterminator CspA OS	cspA	ECFI4_03227	0.816518	0.150875	0.186525	1.54837
ECFI4_02855 23S rRNA (Uridine(2552)-2-O)-methyltransferase RlmE OS	rlmE	ECFI4_02855	0.880684	0.12691	0.187839	1.64202
ECFI4_01777 YebC/PmpR family DNA-binding transcriptional regulator OS	FAZ83_17125	ECFI4_01777	0.63029	0.241087	0.188127	1.26584
ECFI4_02708 DNA topoisomerase IV subunit A OS	parC	ECFI4_02708	1.97667	0.00979957	0.189846	3.13768	+
ECFI4_02058 GNAT family N-acetyltransferase OS	FAZ83_00955	ECFI4_02058	0.283621	0.552361	0.19098	0.666046
ECFI4_00048 Type 3 dihydrofolate reductase OS	folA	ECFI4_00048	1.41931	0.0341005	0.191219	2.38813	+
ECFI4_02649 DUF2884 family protein OS	FAZ83_06185	ECFI4_02649	1.90373	0.0115328	0.192165	3.03911	+
ECFI4_02085 Acetate kinase OS	FAZ83_00830	ECFI4_02085	1.4634	0.0306202	0.192661	2.44753	+
ECFI4_00179 Outer membrane protein assembly factor BamA OS	bamA	ECFI4_00179	2.18725	0.00596226	0.193425	3.42455	+
ECFI4_02914 Metalloprotease TldD OS	tldD	ECFI4_02914	2.13129	0.00661149	0.193579	3.34792	+
ECFI4_00804 ATP-dependent Clp protease ATP-binding subunit ClpA OS	clpA	ECFI4_00804	1.72412	0.016855	0.195621	2.79752	+
ECFI4_00318 S-(Hydroxymethyl)glutathione dehydrogenase OS	FAZ83_08960	ECFI4_00318	1.42149	0.0340195	0.195939	2.39107	+
ECFI4_03366 NAD(P)H-dependent chromate oxidoreductase YieF OS	yieF	ECFI4_03366	1.6265	0.0208655	0.197399	2.66656	+
ECFI4_00654 Tol-Pal system protein TolQ OS	tolQ	ECFI4_00654	1.33489	0.0421596	0.198292	2.27407	+
ECFI4_02621 Erythrose-4-phosphate dehydrogenase OS	FAZ83_06045	ECFI4_02621	0.936226	0.111046	0.19966	1.7219
ECFI4_03283 ADP-glyceromanno-heptose 6-epimerase OS	rfaD	ECFI4_03283	3.08345	0.00102256	0.201075	4.71297	+
ECFI4_00704 Molybdopterin synthase sulfur carrier subunit OS	moaD	ECFI4_00704	2.26841	0.00503415	0.201371	3.53629	+
ECFI4_00155 Glutamate-1-semialdehyde-2,1-aminomutase OS	hemL	ECFI4_00155	1.38048	0.0376943	0.202354	2.33575	+
ECFI4_00548 Alkyl hydroperoxide reductase subunit F OS	ahpF	ECFI4_00548	2.3133	0.00461307	0.202681	3.59841	+
ECFI4_00396 Trigger factor OS	FAZ83_16760	ECFI4_00396	2.99736	0.00122302	0.205374	4.58293	+
ECFI4_02588 Bifunctional protein-disulfide isomerase/oxidoreductase DsbC OS	dsbC	ECFI4_02588	0.531795	0.308153	0.206394	1.10775
ECFI4_00882 23S rRNA (Cytosine(1962)-C(5))-methyltransferase RlmI OS	rlmI	ECFI4_00882	2.41841	0.0034695	0.207596	3.74488	+
ECFI4_02882 RNase adapter RapZ OS	rapZ	ECFI4_02882	1.81127	0.0136996	0.207965	2.91458	+
ECFI4_02897 Transcriptional regulator NanR OS	nanR	ECFI4_02897	0.671829	0.21769	0.210238	1.3305
ECFI4_03171 Acid-activated periplasmic chaperone HdeB OS	hdeB	ECFI4_03171	0.299534	0.532939	0.211352	0.696931
ECFI4_02963 Large-conductance mechanosensitive channel protein MscL OS	mscL	ECFI4_02963	0.287084	0.548322	0.212375	0.672806
ECFI4_00811 Thioredoxin-disulfide reductase OS	trxB	ECFI4_00811	2.86142	0.00153333	0.212887	4.38071	+
ECFI4_02879 RNA polymerase factor sigma-54 OS	rpoN	ECFI4_02879	0.103151	0.809821	0.214316	0.275439
ECFI4_03905 Cytochrome b562 OS	cybC	ECFI4_03905	0.273641	0.56666	0.214379	0.646441
ECFI4_00646 2-oxoglutarate dehydrogenase complex dihydrolipoyllysine-residue succinyltransferase OS	odhB	ECFI4_00646	1.57439	0.0233498	0.214613	2.59665	+
ECFI4_03497 Xaa-Pro dipeptidase OS	pepQ	ECFI4_03497	2.13818	0.00657737	0.214684	3.35734	+
ECFI4_02510 L-fucose mutarotase OS	fucU	ECFI4_02510	0.14746	0.734554	0.215644	0.379711
ECFI4_03580 HslU--HslV peptidase ATPase subunit OS	hslU	ECFI4_03580	3.35664	0.000467532	0.217794	5.13664	+
ECFI4_01617 23S rRNA (Guanine(745)-N(1))-methyltransferase OS	rlmA	ECFI4_01617	0.170079	0.704232	0.21846	0.430504
ECFI4_02585 Lysine--tRNA ligase OS	lysS	ECFI4_02585	1.99838	0.00920086	0.218855	3.16708	+
ECFI4_02716 DNA topoisomerase IV subunit B OS	parE	ECFI4_02716	2.68756	0.00207903	0.219702	4.12724	+
ECFI4_01290 TonB-dependent receptor OS	FAZ83_23445	ECFI4_01290	1.22055	0.0548772	0.219765	2.11846
ECFI4_01417 Adenosine deaminase OS	FAZ83_03200	ECFI4_01417	1.36793	0.0391175	0.219808	2.31878	+
ECFI4_02487 CTP synthase (Glutamine hydrolyzing) OS	pyrG	ECFI4_02487	1.48472	0.0289715	0.220305	2.4762	+
ECFI4_02852 Phosphoglucosamine mutase OS	glmM	ECFI4_02852	2.45056	0.00323035	0.221931	3.78997	+
ECFI4_03630 elongation factor Tu;ECFI4_03013 elongation factor Tu		ECFI4_03630;ECFI4_03013	2.27291	0.00499756	0.22368	3.5425	+
ECFI4_03811 Co-chaperone GroES OS	groES	ECFI4_03811	3.28206	0.000547718	0.223757	5.01924	+
ECFI4_02503 L-serine ammonia-lyase OS	FAZ83_05260	ECFI4_02503	1.74523	0.0159846	0.224007	2.82586	+
ECFI4_02278 ISC system 2Fe-2S type ferredoxin OS	fdx	ECFI4_02278	0.523438	0.313786	0.225131	1.09398
ECFI4_00303 Cytosine deaminase OS	codA	ECFI4_00303	0.189887	0.679991	0.225497	0.473792
ECFI4_01166 Aconitate hydratase AcnA OS	acnA	ECFI4_01166	0.691296	0.206367	0.226356	1.36044
ECFI4_00457 NADP(+)-dependent aldehyde reductase OS	ybbO	ECFI4_00457	1.2388	0.0524018	0.228302	2.14341
ECFI4_01432 Pyridoxamine 5-phosphate oxidase OS	pdxH	ECFI4_01432	0.22742	0.6273	0.229085	0.553087
ECFI4_04009 Peptide chain release factor 3 OS	prfC	ECFI4_04009	1.84157	0.013022	0.232049	2.95534	+
ECFI4_03223 Bifunctional glyoxylate/hydroxypyruvate reductase B OS	FAZ83_11780	ECFI4_03223	0.981012	0.0992224	0.232468	1.78562
ECFI4_04020 Deoxyribose-phosphate aldolase OS	deoC	ECFI4_04020	2.60108	0.00234604	0.233669	4.00314	+
ECFI4_03281 L-threonine 3-dehydrogenase OS	FAZ83_23545	ECFI4_03281	2.13956	0.00656148	0.234197	3.35924	+
ECFI4_01048 NADP-dependent isocitrate dehydrogenase OS	FAZ83_22845	ECFI4_01048	0.374629	0.453839	0.234751	0.837164
ECFI4_02898 ClpXP protease specificity-enhancing factor OS	sspB	ECFI4_02898	1.45591	0.0311008	0.234789	2.43744	+
ECFI4_03161 Oligopeptidase A OS	prlC	ECFI4_03161	2.60024	0.00233918	0.235187	4.00194	+
ECFI4_02007 Transcriptional regulator RcsB OS	rcsB	ECFI4_02007	2.25487	0.00513592	0.236101	3.5176	+
ECFI4_04036 Protein CreA OS	creA	ECFI4_04036	0.544412	0.298569	0.236723	1.12842
ECFI4_01899 Methionine--tRNA ligase OS	metG	ECFI4_01899	5.69004	0	0.239102	9.73005	+
ECFI4_00437 Ferrochelatase OS	FAZ83_16955	ECFI4_00437	1.07449	0.0786433	0.239837	1.9169
ECFI4_00319 Formaldehyde-responsive transcriptional repressor FrmR OS	frmR	ECFI4_00319	0.245708	0.603442	0.2405	0.590552
ECFI4_00433 YbaB/EbfC family nucleoid-associated protein OS	FAZ83_16935	ECFI4_00433	3.34185	0.000463519	0.242373	5.11325	+
ECFI4_00400 Lon protease OS	FAZ83_16775	ECFI4_00400	1.22108	0.0548638	0.242776	2.11918
ECFI4_02344 ATP-dependent chaperone ClpB OS	clpB	ECFI4_02344	3.02182	0.00114286	0.243537	4.61971	+
ECFI4_03160 16S rRNA (Guanine(1516)-N(2))-methyltransferase RsmJ OS	rsmJ	ECFI4_03160	0.752951	0.176491	0.246047	1.45391
ECFI4_03510 Thiol:disulfide interchange protein DsbA OS	dsbA	ECFI4_03510	0.929605	0.113195	0.246944	1.71243
ECFI4_01446 Ribonuclease T OS	rnt	ECFI4_01446	2.31047	0.0046416	0.247759	3.59449	+
ECFI4_01435 Outer membrane lipoprotein SlyB OS	slyB	ECFI4_01435	1.02512	0.0883442	0.248292	1.84783
ECFI4_03993 DNA replication protein DnaC OS	dnaC	ECFI4_03993	0.892306	0.123594	0.248438	1.65882
ECFI4_03586 50S ribosomal protein L31 OS	rpmE	ECFI4_03586	0.084025	0.841081	0.248604	0.228198
ECFI4_02542 NADP(H)-dependent aldo-keto reductase OS	FAZ83_05485	ECFI4_02542	1.90478	0.0115144	0.249199	3.04052	+
ECFI4_00618 Alpha-D-glucose phosphate-specific phosphoglucomutase OS	FAZ83_23645	ECFI4_00618	0.79708	0.156834	0.250253	1.51967
ECFI4_03282 Glycine C-acetyltransferase OS	kbl	ECFI4_03282	4.3475	9.375e-05	0.25036	6.84377	+
ECFI4_02609 Ribose-5-phosphate isomerase RpiA OS	rpiA	ECFI4_02609	1.23081	0.0534235	0.25051	2.13249
ECFI4_03055 Ribulose-phosphate 3-epimerase OS	FAZ83_11120	ECFI4_03055	4.3771	9.44882e-05	0.252115	6.89956	+
ECFI4_00066 Thiamine ABC transporter substrate binding subunit OS	thiB	ECFI4_00066	2.03397	0.00867257	0.253415	3.21536	+
ECFI4_02633 Methionine adenosyltransferase OS	metK	ECFI4_02633	2.40812	0.00366316	0.256238	3.73046	+
ECFI4_03812 Chaperonin GroEL OS	groL	ECFI4_03812	2.69324	0.00203058	0.256764	4.13543	+
ECFI4_01042 Adenylosuccinate lyase OS	purB	ECFI4_01042	2.57826	0.00242775	0.256867	3.97059	+
ECFI4_00104 Dephospho-CoA kinase OS	coaE	ECFI4_00104	0.208727	0.65469	0.25838	0.514019
ECFI4_01530 L-cystine transporter OS	FAZ83_02655	ECFI4_01530	2.42053	0.00347872	0.258729	3.74785	+
ECFI4_00329 Porphobilinogen synthase OS	hemB	ECFI4_00329	2.60503	0.00228909	0.259721	4.00878	+
ECFI4_02328 tRNA(1)(Val) (Adenine(37)-N(6))-methyltransferase TrmN OS	trmN	ECFI4_02328	0.486275	0.345707	0.260001	1.03201
ECFI4_01000 50S ribosomal protein L32 OS	rpmF	ECFI4_01000	0.19691	0.6684	0.260034	0.488892
ECFI4_02736 Bifunctional D-glycero-beta-D-manno-heptose-7-phosphate kinase/D-glycero-beta-D-manno-heptose 1-phosphate adenylyltransferase HldE OS	hldE	ECFI4_02736	3.02163	0.00113869	0.260084	4.61943	+
ECFI4_00119 Bifunctional aconitate hydratase 2/2-methylisocitrate dehydratase OS	acnB	ECFI4_00119	3.79705	0.000285714	0.261283	5.85939	+
ECFI4_02907 Transcriptional regulator ArgR OS	argR	ECFI4_02907	2.61124	0.00230952	0.263114	4.01765	+
ECFI4_03842 RNA chaperone Hfq OS	hfq	ECFI4_03842	0.88822	0.124695	0.263808	1.65292
ECFI4_02109 4-phosphoerythronate dehydrogenase PdxB OS	pdxB	ECFI4_02109	1.39497	0.036366	0.264491	2.35531	+
ECFI4_03590 Bifunctional aspartate kinase/homoserine dehydrogenase II OS	FAZ83_20520	ECFI4_03590	2.36929	0.00413577	0.265435	3.67625	+
ECFI4_01003 ACP S-malonyltransferase OS	fabD	ECFI4_01003	1.25452	0.0508503	0.266245	2.16485
ECFI4_01005 Acyl carrier protein OS	acpP	ECFI4_01005	0.261328	0.581394	0.26626	0.621996
ECFI4_02242 Thioredoxin-dependent thiol peroxidase OS	FAZ83_07530	ECFI4_02242	3.2898	0.000554622	0.26979	5.03136	+
ECFI4_02534 Thymidylate synthase OS	thyA	ECFI4_02534	1.03845	0.0854717	0.271681	1.86653
ECFI4_01006 Beta-ketoacyl-ACP synthase II OS	fabF	ECFI4_01006	1.33184	0.0423738	0.276341	2.26993	+
ECFI4_00276 Betaine-aldehyde dehydrogenase OS	betB	ECFI4_00276	2.63497	0.0021982	0.277186	4.05162	+
ECFI4_00013 Molecular chaperone DnaK OS	dnaK	ECFI4_00013	2.98452	0.00129032	0.279058	4.56367	+
ECFI4_02960 Methionyl-tRNA formyltransferase OS	FAZ83_23155	ECFI4_02960	3.95952	0.000180645	0.279466	6.1399	+
ECFI4_02593 tRNA-modifying protein YgfZ OS	ygfZ	ECFI4_02593	3.32933	0.00052766	0.280112	5.09349	+
ECFI4_02006 Phosphotransferase RcsD OS	rcsD	ECFI4_02006	0.369195	0.45922	0.280651	0.827293
ECFI4_01047 NADP-dependent isocitrate dehydrogenase OS	FAZ83_22845	ECFI4_01047	2.744	0.0019125	0.280665	4.20891	+
ECFI4_02590 Flavodoxin FldB OS	fldB	ECFI4_02590	0.185324	0.686715	0.280841	0.463914
ECFI4_00572 D-alanyl-D-alanine carboxypeptidase DacA OS	dacA	ECFI4_00572	2.42838	0.00345161	0.281092	3.75884	+
ECFI4_03038 Peptidylprolyl isomerase A OS	ppiA	ECFI4_03038	0.782559	0.162878	0.285581	1.49813
ECFI4_02700 Alcohol dehydrogenase OS	FAZ83_03910	ECFI4_02700	5.32159	0	0.286255	8.85888	+
ECFI4_02456 RNA polymerase sigma factor RpoS OS	rpoS	ECFI4_02456	0.93896	0.110392	0.286534	1.72581
ECFI4_01550 Exodeoxyribonuclease III OS	xthA	ECFI4_01550	2.91754	0.00141096	0.28765	4.46375	+
ECFI4_03524 Glutamate--ammonia ligase OS	FAZ83_21865	ECFI4_03524	2.36391	0.00415625	0.288738	3.66875	+
ECFI4_01478 Fe-S cluster assembly ATPase SufC OS	sufC	ECFI4_01478	0.823271	0.148609	0.289632	1.5583
ECFI4_01910 DUF1456 family protein OS	FAZ83_01675	ECFI4_01910	0.663548	0.221863	0.290269	1.31769
ECFI4_03573 Ferredoxin--NADP(+) reductase OS	FAZ83_18695	ECFI4_03573	1.94449	0.0106444	0.290401	3.09414	+
ECFI4_03904 Metalloprotease PmbA OS	pmbA	ECFI4_03904	4.95862	8.42105e-05	0.291334	8.06239	+
ECFI4_02871 Lipid asymmetry maintenance ABC transporter permease subunit MlaE OS	mlaE	ECFI4_02871	0.247002	0.601671	0.291452	0.593176
ECFI4_03083 Iron-sulfur cluster biogenesis protein NfuA OS	FAZ83_10970	ECFI4_03083	1.43902	0.0326416	0.292499	2.41469	+
ECFI4_00848 Hydroxyacylglutathione hydrolase GloC OS	gloC	ECFI4_00848	1.12173	0.0699697	0.293397	1.98251
ECFI4_02406 Glutamate--cysteine ligase OS	gshA	ECFI4_02406	3.43767	0.000448598	0.298324	5.26576	+
ECFI4_02631 Biosynthetic arginine decarboxylase OS	speA	ECFI4_02631	3.80744	0.000243094	0.299106	5.87709	+
ECFI4_00413 Acyl-CoA thioesterase II OS	tesB	ECFI4_00413	2.33946	0.00425445	0.300013	3.63473	+
ECFI4_00702 Molybdenum cofactor biosynthesis protein B OS	moaB	ECFI4_00702	1.18818	0.0589771	0.301565	2.0741
ECFI4_01062 Cell division topological specificity factor MinE OS	minE	ECFI4_01062	0.900628	0.12078	0.305657	1.67082
ECFI4_02488 Nucleoside triphosphate pyrophosphohydrolase OS	mazG	ECFI4_02488	2.4823	0.00291413	0.30601	3.83463	+
ECFI4_00105 GMP reductase OS	guaC	ECFI4_00105	0.833149	0.144771	0.306445	1.57279
ECFI4_02092 Dihydroneopterin triphosphate 2-epimerase OS	folX	ECFI4_02092	1.51884	0.0270326	0.308073	2.52205	+
ECFI4_03158 Universal stress protein UspA OS	uspA	ECFI4_03158	0.69473	0.204675	0.309492	1.3657
ECFI4_00373 Transcriptional regulator NrdR OS	nrdR	ECFI4_00373	2.84747	0.00157616	0.309637	4.36016	+
ECFI4_00899 Cold shock protein CspG OS	cspG	ECFI4_00899	0.920774	0.11545	0.312327	1.69978
ECFI4_01848 Outer membrane assembly protein AsmA OS	asmA	ECFI4_01848	0.155335	0.722378	0.312702	0.397567
ECFI4_03832 Oligoribonuclease OS	FAZ83_09865	ECFI4_03832	2.07824	0.00762077	0.31347	3.27556	+
ECFI4_00608 Glucosamine-6-phosphate deaminase OS	nagB	ECFI4_00608	1.69584	0.017951	0.314384	2.75957	+
ECFI4_00570 Lipoyl(Octanoyl) transferase LipB OS	lipB	ECFI4_00570	0.614166	0.252	0.315476	1.24044
ECFI4_01473 Major outer membrane lipoprotein OS	FAZ83_02920	ECFI4_01473	0.558881	0.288108	0.315585	1.15196
ECFI4_02108 Aspartate-semialdehyde dehydrogenase OS	FAZ83_00715	ECFI4_02108	3.37558	0.000477876	0.316907	5.16667	+
ECFI4_03706 Quinone oxidoreductase OS	FAZ83_09315	ECFI4_03706	0.305522	0.526274	0.317376	0.70844
ECFI4_00435 Molecular chaperone HtpG OS	htpG	ECFI4_00435	3.27335	0.000578512	0.320868	5.00562	+
ECFI4_02664 DUF4092 domain-containing protein OS	FAZ83_21255	ECFI4_02664	0.909508	0.118649	0.32228	1.6836
ECFI4_00547 Alkyl hydroperoxide reductase subunit C OS	ahpC	ECFI4_00547	2.32705	0.00444444	0.322339	3.61748	+
ECFI4_01676 Arginine--tRNA ligase OS	argS	ECFI4_01676	3.23777	0.000615385	0.32389	4.95015	+
ECFI4_01449 Superoxide dismutase [Fe] OS	sodB	ECFI4_01449	0.577857	0.275085	0.325035	1.18259
ECFI4_04023 Purine-nucleoside phosphorylase OS	deoD	ECFI4_04023	2.87777	0.00149833	0.325837	4.40484	+
ECFI4_01998 Serine protease inhibitor ecotin OS	eco	ECFI4_01998	0.307298	0.524976	0.32651	0.711841
ECFI4_00394 Uncharacterized protein OS	FAZ83_16750	ECFI4_00394	2.34572	0.00425641	0.328729	3.64343	+
ECFI4_00145 RNA polymerase-binding transcription factor DksA OS	FAZ83_06705	ECFI4_00145	1.65081	0.0198524	0.329015	2.69916	+
ECFI4_03903 Ribosome-associated protein OS	FAZ83_16000	ECFI4_03903	2.24841	0.00521446	0.330288	3.50868	+
ECFI4_02903 DUF1043 family protein OS	FAZ83_04960	ECFI4_02903	4.64603	0.000105263	0.330326	7.42108	+
ECFI4_02755 NADPH-dependent ferric chelate reductase OS	nfeF	ECFI4_02755	2.79951	0.00178065	0.331929	4.2898	+
ECFI4_03538 Formate dehydrogenase subunit beta OS	fdxH	ECFI4_03538	0.264078	0.577382	0.332616	0.627481
ECFI4_02760 Transcriptional regulator EbgR OS	ebgR	ECFI4_02760	0.510433	0.323981	0.335016	1.07244
ECFI4_00121 Adenosylmethionine decarboxylase OS	speD	ECFI4_00121	0.94846	0.107576	0.336895	1.73936
ECFI4_00117 Dihydrolipoyl dehydrogenase OS	lpdA	ECFI4_00117	2.49996	0.00279666	0.337606	3.85955	+
ECFI4_00315 DUF2058 domain-containing protein OS	FAZ83_08950	ECFI4_00315	0.231384	0.621532	0.338328	0.56127
ECFI4_00571 DUF493 family protein OS	FAZ83_10045	ECFI4_00571	1.73525	0.0164291	0.339563	2.81246	+
ECFI4_01582 MltA-interacting protein OS	FAZ83_02390	ECFI4_01582	1.46772	0.0302791	0.340188	2.45334	+
ECFI4_03652 DNA-binding protein HU-alpha OS	hupA	ECFI4_03652	0.44648	0.380317	0.343742	0.964162
ECFI4_00648 Succinate--CoA ligase subunit alpha OS	sucD	ECFI4_00648	2.35125	0.0042584	0.346455	3.65112	+
ECFI4_00180 Molecular chaperone Skp OS	skp	ECFI4_00180	0.777126	0.164544	0.348524	1.49005
ECFI4_00022 30S ribosomal protein S20 OS	rpsT	ECFI4_00022	0.657408	0.224802	0.349105	1.30817
ECFI4_02899 Stringent starvation protein A OS	sspA	ECFI4_02899	4.11831	0.00013986	0.352451	6.42197	+
ECFI4_03053 Tryptophan--tRNA ligase OS	trpS	ECFI4_03053	3.14367	0.00088716	0.353198	4.80488	+
ECFI4_00647 ADP-forming succinate--CoA ligase subunit beta OS	sucC	ECFI4_00647	2.43075	0.00346092	0.354447	3.76217	+
ECFI4_01630 16S rRNA (Cytosine(1407)-C(5))-methyltransferase RsmF OS	rsmF	ECFI4_01630	0.669416	0.218753	0.355182	1.32677
ECFI4_03155 NAD(P)/FAD-dependent oxidoreductase OS	FAZ83_11375	ECFI4_03155	3.97006	0.000184211	0.355251	6.15837	+
ECFI4_02638 Glutathione synthase OS	gshB	ECFI4_02638	2.91604	0.00140614	0.358223	4.46151	+
ECFI4_02652 A/G-specific adenine glycosylase OS	mutY	ECFI4_02652	0.951699	0.10679	0.360687	1.74398
ECFI4_02718 3,5-cyclic-AMP phosphodiesterase OS	cpdA	ECFI4_02718	0.404729	0.420731	0.361247	0.891129
ECFI4_02401 Multidrug efflux transporter EmrAB transcriptional repressor EmrR OS	emrR	ECFI4_02401	3.33698	0.000495726	0.361292	5.10557	+
ECFI4_01034 Spermidine/putrescine ABC transporter substrate-binding protein PotD OS	potD	ECFI4_01034	0.428786	0.397198	0.363162	0.933456
ECFI4_00376 Transcription antitermination factor NusB OS	nusB	ECFI4_00376	1.34314	0.0414505	0.363246	2.28523	+
ECFI4_03300 Ribonuclease PH OS	FAZ83_19355	ECFI4_03300	1.8622	0.0125968	0.363528	2.98313	+
ECFI4_03070 Hsp33 family molecular chaperone HslO OS	FAZ83_11045	ECFI4_03070	3.71871	0.000340426	0.364258	5.72691	+
ECFI4_02637 16S rRNA (Uracil(1498)-N(3))-methyltransferase OS	rsmE	ECFI4_02637	3.8637	0.000213018	0.364984	5.97349	+
ECFI4_01257 FMN-dependent NADH-azoreductase OS	FAZ83_17985	ECFI4_01257	1.51847	0.027	0.366639	2.52156	+
ECFI4_01167 GTP cyclohydrolase II OS	ribA	ECFI4_01167	0.206797	0.655663	0.373255	0.509939
ECFI4_02169 Glutamate--tRNA ligase OS	gltX	ECFI4_02169	3.84412	0.000231214	0.375458	5.93984	+
ECFI4_03623 UDP-N-acetylmuramate dehydrogenase OS	murB	ECFI4_03623	1.20518	0.0566291	0.376827	2.09742
ECFI4_00831 (D)CMP kinase OS	FAZ83_12400	ECFI4_00831	4.99448	0	0.377187	8.13853	+
ECFI4_03418 Macrodomain Ori organization protein MaoP OS	maoP	ECFI4_03418	1.5161	0.0270853	0.381582	2.51838	+
ECFI4_00240 Esterase FrsA OS	frsA	ECFI4_00240	2.96483	0.00132867	0.383345	4.5342	+
ECFI4_00374 Bifunctional diaminohydroxyphosphoribosylaminopyrimidine deaminase/5-amino-6-(5-phosphoribosylamino)uracil reductase RibD OS	ribD	ECFI4_00374	2.0159	0.00882789	0.384168	3.19083	+
ECFI4_02365 Nucleotide exchange factor GrpE OS	grpE	ECFI4_02365	3.04158	0.00112593	0.38589	4.64952	+
ECFI4_03714 Single-stranded DNA-binding protein SSB1 OS	FAZ83_09360	ECFI4_03714	0.64901	0.229754	0.387372	1.29511
ECFI4_04030 Energy-dependent translational throttle protein EttA OS	ettA	ECFI4_04030	4.94478	8.33333e-05	0.388104	8.03314	+
ECFI4_01171 Orotidine-5-phosphate decarboxylase OS	pyrF	ECFI4_01171	2.94317	0.00134256	0.389884	4.50187	+
ECFI4_02022 DNA topoisomerase (ATP-hydrolyzing) subunit A OS	gyrA	ECFI4_02022	4.26682	8.95522e-05	0.391472	6.69324	+
ECFI4_03915 Aspartate carbamoyltransferase OS	pyrB	ECFI4_03915	0.606533	0.257156	0.392578	1.22836
ECFI4_01116 Nitrate reductase molybdenum cofactor assembly chaperone OS	narJ	ECFI4_01116	0.949186	0.107461	0.394166	1.7404
ECFI4_03032 cAMP-activated global transcriptional regulator CRP OS	crp	ECFI4_03032	1.49511	0.0283092	0.395443	2.49018	+
ECFI4_02236 Neutral zinc metallopeptidase OS	FAZ83_07505	ECFI4_02236	0.92514	0.114185	0.397206	1.70603
ECFI4_00195 Envelope stress response activation lipoprotein NlpE OS	nlpE	ECFI4_00195	0.182074	0.691276	0.407676	0.456844
ECFI4_04029 Trifunctional nicotinamide-nucleotide adenylyltransferase/ribosylnicotinamide kinase/transcriptional regulator NadR OS	FAZ83_13135	ECFI4_04029	0.380332	0.448527	0.409458	0.847477
ECFI4_00008 Transaldolase OS	tal	ECFI4_00008	2.89821	0.00143243	0.412454	4.43507	+
ECFI4_03894 Inorganic diphosphatase OS	FAZ83_15965	ECFI4_03894	1.25185	0.0511749	0.413668	2.16121
ECFI4_02611 LysR family transcriptional regulator ArgP OS	FAZ83_05990	ECFI4_02611	0.707768	0.197709	0.415187	1.38561
ECFI4_03337 Heat shock chaperone IbpB OS	ibpB	ECFI4_03337	0.307162	0.524299	0.423285	0.71158
ECFI4_01663 YebC/PmpR family DNA-binding transcriptional regulator OS	FAZ83_01960	ECFI4_01663	0.378543	0.450463	0.426723	0.844247
ECFI4_01160 DUF2498 family protein OS	FAZ83_20160	ECFI4_01160	3.83012	0.000227273	0.426929	5.91584	+
ECFI4_04022 Phosphopentomutase OS	deoB	ECFI4_04022	3.24313	0.000617886	0.428657	4.95849	+
ECFI4_00353 Recombination-associated protein RdgC OS	rdgC	ECFI4_00353	2.84933	0.0015814	0.430008	4.36289	+
ECFI4_02500 NADPH-dependent 7-cyano-7-deazaguanine reductase QueF OS	queF	ECFI4_02500	2.29924	0.00470647	0.430586	3.57892	+
ECFI4_02595 UPF0267 protein YqfB OS	yqfB	ECFI4_02595	0.938893	0.11026	0.432516	1.72571
ECFI4_03196 Cellulase OS	bcsZ	ECFI4_03196	0.743217	0.180824	0.432639	1.43929
ECFI4_00202 Methionine ABC transporter ATP-binding protein MetN OS	metN	ECFI4_00202	3.67076	0.000371134	0.435816	5.64671	+
ECFI4_00964 YceI family protein OS	FAZ83_14830	ECFI4_00964	0.538439	0.302558	0.437298	1.11865
ECFI4_03986 Pyruvate/proton symporter BtsT OS	btsT	ECFI4_03986	3.13025	0.00096124	0.437854	4.78433	+
ECFI4_02225 Transketolase OS	tkt	ECFI4_02225	0.249907	0.599251	0.440313	0.599054
ECFI4_00484 Cysteine--tRNA ligase OS	cysS	ECFI4_00484	5.3695	0	0.441064	8.96845	+
ECFI4_04006 DNA polymerase III subunit psi OS	holD	ECFI4_04006	0.564421	0.284294	0.451419	1.16093
ECFI4_02857 Transcription elongation factor GreA OS	greA	ECFI4_02857	2.9211	0.00141581	0.452776	4.46903	+
ECFI4_00347 YaiI/YqxD family protein OS	FAZ83_09080	ECFI4_00347	1.03371	0.0863822	0.45311	1.85989
ECFI4_01066 Inhibitor of g-type lysozyme OS	FAZ83_18985	ECFI4_01066	0.859518	0.134727	0.462804	1.6113
ECFI4_00401 DNA-binding protein HU-beta OS	hupB	ECFI4_00401	0.605644	0.257644	0.46321	1.22695
ECFI4_00614 Flavodoxin FldA OS	fldA	ECFI4_00614	1.97467	0.00982128	0.464263	3.13496	+
ECFI4_02131 Long-chain fatty acid transporter FadL OS	fadL	ECFI4_02131	2.8134	0.00177632	0.476361	4.31014	+
ECFI4_00456 Chaperedoxin OS	cnoX	ECFI4_00456	0.697107	0.203707	0.476631	1.36934
ECFI4_02329 ATP-dependent RNA helicase SrmB OS	srmB	ECFI4_02329	5.47882	0	0.476699	9.22255	+
ECFI4_03900 Class 1 fructose-bisphosphatase OS	FAZ83_15990	ECFI4_03900	6.94607	0	0.479459	13.2651	+
ECFI4_02088 NUDIX hydrolase YfcD OS	yfcD	ECFI4_02088	6.47934	0	0.48066	11.8391	+
ECFI4_00487 Bifunctional methylenetetrahydrofolate dehydrogenase/methenyltetrahydrofolate cyclohydrolase FolD OS	folD	ECFI4_00487	2.1513	0.00640559	0.485638	3.37529	+
ECFI4_00006 Peroxide stress protein YaaA OS	yaaA	ECFI4_00006	3.15438	0.000831373	0.491137	4.82132	+
ECFI4_00542 Methionine-oxo-acid transaminase OS	ybdL	ECFI4_00542	1.00551	0.0927413	0.491784	1.82023
ECFI4_03581 ATP-dependent protease subunit HslV OS	hslV	ECFI4_03581	2.28089	0.00491852	0.491877	3.55354	+
ECFI4_01059 YmgD family protein OS	FAZ83_24385	ECFI4_01059	1.38658	0.0371776	0.493732	2.34398	+
ECFI4_04005 16S rRNA (Guanine(1207)-N(2))-methyltransferase RsmC OS	rsmC	ECFI4_04005	4.79912	7.84314e-05	0.499538	7.73025	+
ECFI4_02514 Transcriptional regulator GcvA OS	gcvA	ECFI4_02514	0.61247	0.252911	0.505496	1.23776
ECFI4_01501 Phosphoenolpyruvate synthase OS	ppsA	ECFI4_01501	4.69431	7.07965e-05	0.508802	7.5176	+
ECFI4_03948 Fe(3+) dicitrate transport protein FecA OS	fecA	ECFI4_03948	2.75842	0.00181132	0.510114	4.22988	+
ECFI4_02335 Thioredoxin TrxC OS	trxC	ECFI4_02335	1.97839	0.00978158	0.51217	3.14	+
ECFI4_01523 DUF481 domain-containing protein OS	FAZ83_02690	ECFI4_01523	0.550748	0.294321	0.514837	1.13875
ECFI4_01892 Ni(II)/Co(II) efflux transporter accessory subunit RcnB OS	rcnB	ECFI4_01892	2.813	0.00176471	0.522555	4.30956	+
ECFI4_03244 Valine--pyruvate transaminase OS	avtA	ECFI4_03244	0.871941	0.130386	0.523371	1.62935
ECFI4_02495 Flavodoxin OS	FAZ83_05225	ECFI4_02495	1.47534	0.0297333	0.527327	2.46359	+
ECFI4_03068 GMP/IMP nucleotidase OS	FAZ83_11055	ECFI4_03068	2.02348	0.00882456	0.527436	3.20111	+
ECFI4_03704 tRNA dihydrouridine(20/20a) synthase DusA OS	dusA	ECFI4_03704	2.64876	0.00218731	0.528276	4.0714	+
ECFI4_02089 Phosphodiesterase OS	FAZ83_00810	ECFI4_02089	2.07834	0.00763801	0.529807	3.27569	+
ECFI4_00613 Ferric iron uptake transcriptional regulator OS	fur	ECFI4_00613	3.41619	0.000479263	0.530835	5.23137	+
ECFI4_02592 FAD assembly factor SdhE OS	sdhE	ECFI4_02592	0.313893	0.518525	0.535129	0.724425
ECFI4_01942 GTP cyclohydrolase I FolE OS	folE	ECFI4_01942	2.30878	0.00468	0.541757	3.59214	+
ECFI4_00565 Transcription antiterminator/RNA stability regulator CspE OS	cspE	ECFI4_00565	2.9008	0.00143729	0.546846	4.43891	+
ECFI4_00116 Acetyltransferase component of pyruvate dehydrogenase complex OS	aceF	ECFI4_00116	1.96223	0.0102025	0.547576	3.11813	+
ECFI4_02769 23S rRNA (Guanine(1835)-N(2))-methyltransferase RlmG OS	rlmG	ECFI4_02769	4.32481	9.23077e-05	0.559168	6.80121	+
ECFI4_01928 tRNA dihydrouridine(16) synthase DusC OS	dusC	ECFI4_01928	0.574849	0.276077	0.560621	1.17775
ECFI4_03081 Pimeloyl-ACP methyl ester esterase BioH OS	bioH	ECFI4_03081	1.31721	0.0439132	0.562126	2.25009	+
ECFI4_01948 Deoxyribonuclease IV OS	FAZ83_01495	ECFI4_01948	3.29868	0.000542373	0.562923	5.04529	+
ECFI4_01609 L-serine ammonia-lyase OS	sdaA	ECFI4_01609	6.27296	0	0.564658	11.2531	+
ECFI4_02697 Cystathionine beta-lyase OS	metC	ECFI4_02697	4.29187	9.02256e-05	0.565038	6.73974	+
ECFI4_01540 Osmotically-inducible lipoprotein OsmE OS	osmE	ECFI4_01540	0.419269	0.407679	0.57005	0.916792
ECFI4_00733 DNA starvation/stationary phase protection protein Dps OS	dps	ECFI4_00733	3.35482	0.000465517	0.580941	5.13376	+
ECFI4_03022 Protein SlyX OS	FAZ83_11290	ECFI4_03022	1.87119	0.0122267	0.581275	2.99524	+
ECFI4_02301 Serine hydroxymethyltransferase OS	FAZ83_08150	ECFI4_02301	5.87809	0	0.594577	10.2011	+
ECFI4_01480 Fe-S cluster assembly scaffold SufA OS	sufA	ECFI4_01480	0.750621	0.177377	0.598905	1.45042
ECFI4_01243 D-lactate dehydrogenase OS	ldhA	ECFI4_01243	5.54881	0	0.604294	9.38826	+
ECFI4_01044 tRNA 2-thiouridine(34) synthase MnmA OS	mnmA	ECFI4_01044	3.521	0.000463768	0.61211	5.40028	+
ECFI4_03028 Hydrolase OS	FAZ83_11260	ECFI4_03028	1.31351	0.0442222	0.614026	2.24508	+
ECFI4_03913 2-iminobutanoate/2-iminopropanoate deaminase OS	FAZ83_16065	ECFI4_03913	5.15788	0	0.61696	8.49242	+
ECFI4_00002 Bifunctional aspartate kinase/homoserine dehydrogenase I OS	thrA	ECFI4_00002	0.602541	0.259026	0.625077	1.22202
ECFI4_02738 Inorganic triphosphatase OS	FAZ83_04115	ECFI4_02738	1.80784	0.0137436	0.626669	2.90998	+
ECFI4_02026 Ribonucleoside-diphosphate reductase 1 subunit beta OS	FAZ83_01125	ECFI4_02026	4.13875	0.000141844	0.636886	6.45888	+
ECFI4_00395 Transcriptional regulator BolA OS	bolA	ECFI4_00395	0.852811	0.13727	0.639637	1.60153
ECFI4_03118 Glycerophosphodiester phosphodiesterase OS	ugpQ	ECFI4_03118	0.912783	0.118235	0.639988	1.68831
ECFI4_01645 Protein YebF OS	yebF	ECFI4_01645	0.67566	0.215236	0.640285	1.3364
ECFI4_01094 4-(Cytidine 5-diphospho)-2-C-methyl-D-erythritol kinase OS	ispE	ECFI4_01094	0.924583	0.114236	0.643095	1.70524
ECFI4_03141 Phage sensitivity protein DcrB OS	dcrB	ECFI4_03141	6.24955	0	0.653967	11.1882	+
ECFI4_03222 OmpA family lipoprotein OS	FAZ83_11775	ECFI4_03222	3.89124	0.000216867	0.65715	6.02105	+
ECFI4_02959 Peptide deformylase OS	FAZ83_23150	ECFI4_02959	2.51522	0.00277095	0.657844	3.88112	+
ECFI4_02616 Oxidative stress defense protein OS	FAZ83_06020	ECFI4_02616	3.80812	0.000244444	0.664487	5.87824	+
ECFI4_02867 BolA family iron metabolism protein IbaG OS	ibaG	ECFI4_02867	0.430568	0.395594	0.670789	0.936563
ECFI4_03163 Glutathione-disulfide reductase OS	gorA	ECFI4_03163	7.44384	0	0.678554	14.955	+
ECFI4_00786 Arginine ABC transporter ATP-binding protein ArtP OS	artP	ECFI4_00786	0.603607	0.258587	0.682086	1.22371
ECFI4_03567 CDP-diacylglycerol diphosphatase OS	FAZ83_18665	ECFI4_03567	0.421956	0.404729	0.686212	0.921507
ECFI4_02869 Phospholipid-binding protein MlaC OS	mlaC	ECFI4_02869	0.494326	0.338596	0.691107	1.04554
ECFI4_00218 Ribonuclease HI OS	rnhA	ECFI4_00218	0.994015	0.0957337	0.691867	1.80401
ECFI4_03886 YtfJ family protein OS	FAZ83_15920	ECFI4_03886	0.749251	0.178054	0.69202	1.44836
ECFI4_01013 Ferric-rhodotorulic acid/ferric-coprogen receptor FhuE OS	fhuE	ECFI4_01013	1.17886	0.0605106	0.693763	2.0613
ECFI4_03341 DUF3748 domain-containing protein OS	FAZ83_13330	ECFI4_03341	0.965564	0.102883	0.695748	1.7637
ECFI4_02714 NADPH:quinone oxidoreductase MdaB OS	mdaB	ECFI4_02714	5.96648	0	0.698338	10.4289	+
ECFI4_02752 RNA polymerase sigma factor RpoD OS	rpoD	ECFI4_02752	5.99737	0	0.714391	10.5096	+
ECFI4_03182 Glutamate decarboxylase OS	FAZ83_11560	ECFI4_03182;ECFI4_01318	3.95888	0.000179487	0.716747	6.13877	+	FAZ83_14040 PE	4 SV	1
ECFI4_03556 Superoxide dismutase [Mn] OS	sodA	ECFI4_03556	1.63089	0.0206947	0.719407	2.67244	+
ECFI4_02604 Cell division protein ZapA OS	zapA	ECFI4_02604	2.76231	0.0017918	0.734302	4.23554	+
ECFI4_02326 RNA polymerase sigma factor RpoE OS	rpoE	ECFI4_02326	0.583713	0.270794	0.734951	1.19198
ECFI4_03592 Catalase/peroxidase HPI OS	katG	ECFI4_03592	5.68299	0	0.736334	9.71275	+
ECFI4_04010 Molecular chaperone OsmY OS	osmY	ECFI4_04010	2.3221	0.00453401	0.737842	3.61062	+
ECFI4_00348 Shikimate kinase AroL OS	aroL	ECFI4_00348	1.48753	0.0288591	0.738782	2.47999	+
ECFI4_00653 Tol-pal system-associated acyl-CoA thioesterase OS	ybgC	ECFI4_00653	0.546486	0.297192	0.739087	1.1318
ECFI4_02603 UPF0149 family protein YgfB OS	ygfB	ECFI4_02603	1.21616	0.0553953	0.741855	2.11245
ECFI4_02414 Carbon storage regulator CsrA OS	csrA	ECFI4_02414	0.557286	0.288591	0.745189	1.14937
ECFI4_01242 Heat shock protein HslJ OS	hslJ	ECFI4_01242	1.06744	0.0795621	0.754416	1.90708
ECFI4_00243 Sigma factor-binding protein Crl OS	FAZ83_08465	ECFI4_00243	1.86909	0.0123232	0.759116	2.9924	+
ECFI4_02334 tRNA/rRNA methyltransferase OS	FAZ83_08310	ECFI4_02334	7.59847	0	0.76088	15.5187	+
ECFI4_00203 D-glycero-beta-D-manno-heptose 1,7-bisphosphate 7-phosphatase OS	gmhB	ECFI4_00203	1.30364	0.045106	0.767279	2.23169	+
ECFI4_02059 Ribonuclease BN OS	rbn	ECFI4_02059	0.719271	0.191652	0.776332	1.4031
ECFI4_00589 Glutamate/aspartate ABC transporter substrate-binding protein GltI OS	gltI	ECFI4_00589	2.60838	0.00229586	0.777959	4.01356	+
ECFI4_03918 Ribonuclease E inhibitor RraB OS	rraB	ECFI4_03918	2.57481	0.00245533	0.783469	3.96568	+
ECFI4_03647 Sigma D regulator OS	FAZ83_22330	ECFI4_03647	0.991797	0.0963274	0.792279	1.80088
ECFI4_00192 YaeP family protein OS	FAZ83_06485	ECFI4_00192	0.581753	0.272208	0.806214	1.18884
ECFI4_00023 Bifunctional riboflavin kinase/FAD synthetase OS	ribF	ECFI4_00023	0.383681	0.444931	0.808018	0.853516
ECFI4_03023 Peptidylprolyl isomerase OS	FAZ83_11285	ECFI4_03023	4.98543	0	0.81127	8.11925	+
ECFI4_00838 Protein YcaR OS	FAZ83_12365	ECFI4_00838	0.483402	0.348262	0.820455	1.02716
ECFI4_02381 Potassium binding protein Kbp OS	kbp	ECFI4_02381	0.510796	0.323876	0.827813	1.07304
ECFI4_03428 Peptidylprolyl isomerase C OS	FAZ83_14195	ECFI4_03428	0.447278	0.379631	0.827894	0.965538
ECFI4_03031 OsmC family protein OS	FAZ83_11245	ECFI4_03031	0.588927	0.266865	0.83081	1.20033
ECFI4_01100 Tetratricopeptide repeat-containing protein OS	FAZ83_18770	ECFI4_01100	0.846343	0.139116	0.83785	1.59209
ECFI4_00746 Molybdopterin-synthase adenylyltransferase MoeB OS	moeB	ECFI4_00746	0.806571	0.153498	0.84597	1.5337
ECFI4_03357 50S ribosomal protein L34 OS	rpmH	ECFI4_03357	0.517	0.318862	0.846344	1.08334
ECFI4_00057 RNA polymerase-associated protein RapA OS	rapA	ECFI4_00057	6.66522	0	0.849091	12.3898	+
ECFI4_02789 LysR family transcriptional regulator OS	FAZ83_04365	ECFI4_02789	1.64077	0.0203389	0.856515	2.68569	+
ECFI4_02459 5/3-nucleotidase SurE OS	surE	ECFI4_02459	0.777154	0.164722	0.865698	1.49009
ECFI4_02702 2,5-didehydrogluconate reductase DkgA OS	dkgA	ECFI4_02702	1.96672	0.0100719	0.86839	3.12421	+
ECFI4_00148 ATP-dependent helicase HrpB OS	hrpB	ECFI4_00148	0.983089	0.0985954	0.868777	1.78856
ECFI4_00127 Carbonate dehydratase OS	FAZ83_06795	ECFI4_00127	4.13538	0.000140845	0.875584	6.45279	+
ECFI4_00486 Ribosome-associated protein YbcJ OS	ybcJ	ECFI4_00486	1.00578	0.0929394	0.877522	1.82062
ECFI4_01577 DUF1315 family protein OS	FAZ83_02415	ECFI4_01577	1.0837	0.0769377	0.879673	1.92973
ECFI4_00200 Methionine ABC transporter substrate-binding lipoprotein MetQ OS	metQ	ECFI4_00200	1.94467	0.0106667	0.880888	3.09438	+
ECFI4_02499 SecY-interacting protein OS	FAZ83_05240	ECFI4_02499	1.07446	0.0785376	0.886178	1.91687
ECFI4_00723 DUF1471 domain-containing protein OS	FAZ83_22495	ECFI4_00723	3.3633	0.000469565	0.917259	5.14719	+
ECFI4_02025 Ribonucleoside-diphosphate reductase subunit alpha OS	nrdA	ECFI4_02025	7.45978	0	0.936598	15.0122	+
ECFI4_01723 Flagellin OS	FAZ83_18325	ECFI4_01723	6.90153	0	0.937722	13.1227	+
ECFI4_03987 Methyl-accepting chemotaxis protein OS	FAZ83_12945	ECFI4_03987	6.10258	0	0.950267	10.7883	+
ECFI4_01853 Molecular chaperone OS	yegD	ECFI4_01853	5.9668	0	0.966261	10.4298	+
ECFI4_02548 Diaminopimelate decarboxylase OS	lysA	ECFI4_02548	3.77711	0.000345946	0.996622	5.8255	+
ECFI4_02650 DUF469 domain-containing protein OS	FAZ83_06190	ECFI4_02650	0.689256	0.206707	0.998233	1.35731
ECFI4_02653 Oxidative damage protection protein OS	FAZ83_06205	ECFI4_02653	1.44691	0.031888	1.01749	2.42533	+
ECFI4_01681 Two-component system response regulator OS	FAZ83_01875	ECFI4_01681	6.16524	0	1.0355	10.9572	+
ECFI4_03397 Aspartate--ammonia ligase OS	asnA	ECFI4_03397	6.38662	0	1.07729	11.5726	+
ECFI4_03589 Cystathionine gamma-synthase OS	metB	ECFI4_03589	5.54102	0	1.07767	9.3697	+
ECFI4_01688 Chemotaxis protein CheA OS	cheA	ECFI4_01688	3.43359	0.000483721	1.07915	5.25921	+
ECFI4_02877 Lipopolysaccharide ABC transporter substrate-binding protein LptA OS	lptA	ECFI4_02877	1.13398	0.0679612	1.08798	1.99946
ECFI4_01445 Lactoylglutathione lyase OS	gloA	ECFI4_01445	0.575534	0.275773	1.10363	1.17885
ECFI4_01607 Aminodeoxychorismate synthase component 1 OS	pabB	ECFI4_01607	2.09925	0.00718721	1.10467	3.30419	+
ECFI4_04007 Ribosomal-protein-alanine N-acetyltransferase OS	rimI	ECFI4_04007	2.22097	0.00551429	1.10758	3.47089	+
ECFI4_00658 Peptidoglycan-associated lipoprotein Pal OS	pal	ECFI4_00658	0.81034	0.152588	1.13244	1.53927
ECFI4_02107 tRNA pseudouridine(38-40) synthase TruA OS	truA	ECFI4_02107	0.965756	0.103072	1.13517	1.76398
ECFI4_00160 5-methylthioadenosine/S-adenosylhomocysteine nucleosidase OS	mtnN	ECFI4_00160	1.63662	0.0204632	1.14991	2.68013	+
ECFI4_02880 Ribosome hibernation promoting factor OS	FAZ83_04835	ECFI4_02880	0.956768	0.105398	1.16711	1.7512
ECFI4_01570 DeoR/GlpR transcriptional regulator OS	FAZ83_02450	ECFI4_01570	1.13839	0.0673213	1.18562	2.00555
ECFI4_00157 Iron-sulfur cluster insertion protein ErpA OS	erpA	ECFI4_00157	0.700028	0.201902	1.2654	1.3738
ECFI4_02130 Long-chain fatty acid transporter FadL OS	fadL	ECFI4_02130	1.05354	0.0824117	1.2824	1.88766
ECFI4_00032 Carbamoyl-phosphate synthase small subunit OS	FAZ83_07280	ECFI4_00032	7.89942	0	1.3154	16.6731	+
ECFI4_01680 Protein phosphatase CheZ OS	cheZ	ECFI4_01680	1.60488	0.0218417	1.35893	2.63755	+
ECFI4_01687 Chemotaxis protein CheW OS	cheW	ECFI4_01687	2.96568	0.00133333	1.36969	4.53546	+
ECFI4_00033 Carbamoyl-phosphate synthase large subunit OS	carB	ECFI4_00033	8.36291	0	1.40477	18.6095	+
ECFI4_03667 Homoserine O-succinyltransferase OS	metA	ECFI4_03667	6.29535	0	1.45303	11.3154	+
ECFI4_03453 Arylsulfatase OS	FAZ83_14320	ECFI4_03453	1.06472	0.0800533	1.48217	1.90328
ECFI4_00770 GrxA family glutaredoxin OS	FAZ83_15230	ECFI4_00770	3.2979	0.000540084	1.52353	5.04406	+
ECFI4_03016 30S ribosomal protein S12 OS	rpsL	ECFI4_03016	0.665033	0.221115	1.55687	1.31999
ECFI4_02419 Lytic murein transglycosylase B OS	mltB	ECFI4_02419	1.651	0.0198891	1.55797	2.69942	+
ECFI4_03727 Ammonia-forming nitrite reductase cytochrome c552 subunit OS	nrfA	ECFI4_03727	1.0622	0.0805646	1.58959	1.89976
ECFI4_02145 Formyl-CoA--oxalate CoA-transferase OS	FAZ83_00110	ECFI4_02145	1.78783	0.0145412	1.78963	2.88307	+
ECFI4_03480 5-methyltetrahydropteroyltriglutamate--homocysteine S-methyltransferase OS	metE	ECFI4_03480	6.22909	0	1.85869	11.1317	+
ECFI4_03591 Methylenetetrahydrofolate reductase OS	metF	ECFI4_03591	3.20125	0.000653386	2.02029	4.89353	+
ECFI4_00541 Hydroxycarboxylate dehydrogenase HcxA OS	hcxA	ECFI4_00541	3.25051	0.000620408	2.02339	4.96997	+
ECFI4_01463 Monooxygenase OS	FAZ83_02970	ECFI4_01463	4.53896	0.0001	2.22043	7.21023	+

## Sheet: Suppl_Table_3_FI 10
Comparative table of FI 10 clinical isolate relative to its isogenic pair with recA gene deleted
Protein names	Gene names	Protein IDs	-Log p-value	q-value	Log2 fold change	T-test statistic	T-test Significant
ECFI10_02629 Recombinase RecA OS	recA	ECFI10_02629	6.50977	0	-8.147	-11.9278	+
ECFI10_01822 DNA damage-inducible protein YebG OS	yebG	ECFI10_01822	8.46276	0	-6.45072	-19.0536	+
ECFI10_01061 DNA damage-inducible protein I OS	dinI	ECFI10_01061	7.64241	0	-5.49142	-15.6825	+
ECFI10_03222 30S ribosomal protein S17 OS	rpsQ	ECFI10_03222	1.27333	0.0453267	-3.82592	-2.19048	+
ECFI10_02578 DNA repair protein RecN OS	recN	ECFI10_02578	6.84253	0	-3.77773	-12.9362	+
ECFI10_03671 Sugar ABC transporter ATP-binding protein OS	FAZ83_05300	ECFI10_03671	6.87061	0	-3.29038	-13.0247	+
ECFI10_04012 Excinuclease ABC subunit UvrA OS	uvrA	ECFI10_04012	11.9883	0	-3.16363	-43.3393	+
ECFI10_03520 L-seryl-tRNA(Sec) selenium transferase OS	FAZ83_24255	ECFI10_03520	0.876057	0.114	-2.94337	-1.63531
ECFI10_01164 Translesion error-prone DNA polymerase V autoproteolytic subunit OS	umuD	ECFI10_01164	4.74735	5.19481e-05	-2.65199	-7.62466	+
ECFI10_04143 Bifunctional ADP-dependent NAD(P)H-hydrate dehydratase/NAD(P)H-hydrate epimerase OS	FAZ83_21445	ECFI10_04143	2.70633	0.00216867	-2.47301	-4.15433	+
ECFI10_03570 DNA damage-inducible protein D OS	dinD	ECFI10_03570	5.20105	0	-2.45094	-8.58788	+
ECFI10_02480 Fe-S cluster assembly protein IscX OS	iscX	ECFI10_02480	1.61557	0.0218605	-2.17222	-2.65189	+
ECFI10_01836 Holliday junction branch migration protein RuvA OS	ruvA	ECFI10_01836	7.50743	0	-2.1373	-15.1845	+
ECFI10_03756 DNA recombination protein RmuC OS	rmuC	ECFI10_03756	4.21901	0.000149533	-2.09495	-6.60511	+
ECFI10_01835 Holliday junction branch migration DNA helicase RuvB OS	ruvB	ECFI10_01835	10.6452	0	-2.07582	-31.7442	+
ECFI10_03691 Acetolactate synthase 2 catalytic subunit OS	FAZ83_14160	ECFI10_03691	3.98798	0.000202532	-1.97742	-6.18986	+
ECFI10_01288 Peptide ABC transporter ATP-binding protein SapD OS	sapD	ECFI10_01288	2.69438	0.00220525	-1.93386	-4.13707	+
ECFI10_00872 Hydroxylamine reductase OS	priS	ECFI10_00872	0.691118	0.180277	-1.90023	-1.36017
ECFI10_03322 Fe(2+) transporter permease subunit FeoB OS	feoB	ECFI10_03322	4.35158	0.00014359	-1.85458	-6.85144	+
ECFI10_03530 PTS mannitol transporter subunit IICBA OS	FAZ83_24275	ECFI10_03530	3.78823	0.000360784	-1.77149	-5.84438	+
ECFI10_03739 DNA helicase II OS	uvrD	ECFI10_03739	10.4838	0	-1.75707	-30.5757	+
ECFI10_00060 DNA polymerase II OS	polB	ECFI10_00060	6.08143	0	-1.65838	-10.7318	+
ECFI10_03697 Ketol-acid reductoisomerase OS	ilvC	ECFI10_03697	5.45077	0	-1.65743	-9.15681	+
ECFI10_02813 FAD assembly factor SdhE OS	sdhE	ECFI10_02813	2.11899	0.00676697	-1.64621	-3.33112	+
ECFI10_03695 Threonine ammonia-lyase, biosynthetic OS	ilvA	ECFI10_03695	2.53039	0.00308497	-1.63513	-3.90259	+
ECFI10_00871 NADH oxidoreductase OS	FAZ83_15100	ECFI10_00871	1.56404	0.0244886	-1.58066	-2.58275	+
ECFI10_01747 DUF1315 family protein OS	FAZ83_02415	ECFI10_01747	2.89618	0.00148267	-1.55998	-4.43206	+
ECFI10_01778 ATP-dependent DNA helicase OS	FAZ83_02250	ECFI10_01778	4.86139	5.55556e-05	-1.49026	-7.85868	+
ECFI10_03963 ShET2/EspL2 family type III secretion system effector toxin OS	FAZ83_24210	ECFI10_03963	3.03279	0.00129944	-1.48276	-4.63625	+
ECFI10_00895 Dimethylsulfoxide reductase subunit A OS	dmsA	ECFI10_00895	2.09023	0.00727338	-1.46168	-3.2919	+
ECFI10_02577 NAD(+) kinase OS	nadK	ECFI10_02577	2.59454	0.00276577	-1.41881	-3.9938	+
ECFI10_01738 Bifunctional nicotinamidase/pyrazinamidase OS	pncA	ECFI10_01738	1.81167	0.0136441	-1.40376	-2.91512	+
ECFI10_03859 DUF1454 family protein OS	FAZ83_18675	ECFI10_03859	1.13414	0.0612796	-1.33298	-1.99967
ECFI10_01832 Zinc ABC transporter substrate-binding protein ZnuA OS	znuA	ECFI10_01832	2.23471	0.00553372	-1.32274	-3.48981	+
ECFI10_03669 Low affinity potassium transporter Kup OS	FAZ83_13625	ECFI10_03669	2.0558	0.00781658	-1.31548	-3.24502	+
ECFI10_03142 Serine endoprotease DegS OS	FAZ83_04970	ECFI10_03142	3.15171	0.00117221	-1.30788	-4.81722	+
ECFI10_03558 3-deoxy-D-manno-octulosonic acid transferase OS	FAZ83_19305	ECFI10_03558	1.02278	0.0796721	-1.26197	-1.84455
ECFI10_03685 HTH-type transcriptional regulator HdfR OS	hdfR	ECFI10_03685	1.7582	0.0154601	-1.26089	-2.84327	+
ECFI10_02138 PTS fructose transporter subunit IIBC OS	fruA	ECFI10_02138	8.05505	0	-1.21711	-17.3011	+
ECFI10_02682 Sulfate adenylyltransferase subunit CysN OS	cysN	ECFI10_02682	1.17449	0.0566438	-1.21141	-2.05529
ECFI10_01833 Zinc ABC transporter ATP-binding protein ZnuC OS	znuC	ECFI10_01833	1.06966	0.0714765	-1.19559	-1.91017
ECFI10_01213 Nitrate transporter NarK OS	narK	ECFI10_01213	1.86236	0.0120324	-1.15591	-2.98335	+
ECFI10_03670 D-ribose pyranase OS	rbsD	ECFI10_03670	2.17585	0.0060785	-1.14702	-3.40892	+
ECFI10_03577 ATP-dependent DNA helicase RecG OS	recG	ECFI10_03577	2.39133	0.00405	-1.14065	-3.707	+
ECFI10_02160 Cardiolipin transport protein PbgA OS	pbgA	ECFI10_02160	1.67274	0.0189867	-1.13632	-2.72858	+
ECFI10_02140 Fused PTS fructose transporter subunit IIA/HPr protein OS	FAZ83_01445	ECFI10_02140	7.67204	0	-1.10407	-15.7938	+
ECFI10_00892 Replication-associated recombination protein A OS	FAZ83_12485	ECFI10_00892	1.82282	0.0132701	-1.09088	-2.93012	+
ECFI10_00890 DNA translocase FtsK OS	ftsK	ECFI10_00890	7.14044	0	-1.08365	-13.9031	+
ECFI10_01902 Flagellar export chaperone FliS OS	fliS	ECFI10_01902	0.826668	0.127047	-1.08291	-1.56329
ECFI10_02269 5-deoxynucleotidase OS	FAZ83_00855	ECFI10_02269	0.859848	0.11742	-1.05029	-1.61178
ECFI10_03650 Glutamine--fructose-6-phosphate transaminase (Isomerizing) OS	glmS	ECFI10_03650	11.2384	0	-1.04325	-36.4301	+
ECFI10_02683 Sulfate adenylyltransferase subunit 2 OS	FAZ83_15760	ECFI10_02683	1.03221	0.077943	-1.04325	-1.85779
ECFI10_02139 1-phosphofructokinase OS	fruK	ECFI10_02139	7.18155	0	-1.04103	-14.0415	+
ECFI10_00774 Excinuclease ABC subunit B OS	uvrB	ECFI10_00774	9.01059	0	-1.01557	-21.6759	+
ECFI10_01917 Flagellar motor switch protein FliM OS	fliM	ECFI10_01917	1.33364	0.0394213	-1.00007	-2.27237	+
ECFI10_00797 Malate/lactate/ureidoglycolate dehydrogenase OS	FAZ83_22490	ECFI10_00797	1.77574	0.0148571	-0.993244	-2.86683	+
ECFI10_01506 Glutaminase 2 OS	FAZ83_13795	ECFI10_01506	1.78036	0.0146936	-0.988934	-2.87305	+
ECFI10_03664 FMN-binding protein MioC OS	mioC	ECFI10_03664	6.59274	0	-0.977257	-12.1725	+
ECFI10_03873 Cell division protein FtsN OS	ftsN	ECFI10_03873	0.92446	0.101561	-0.973221	-1.70506
ECFI10_03531 Mannitol-1-phosphate 5-dehydrogenase OS	mtlD	ECFI10_03531	6.34751	0	-0.971942	-11.4618	+
ECFI10_02722 HAAAP family serine/threonine permease OS	FAZ83_05255	ECFI10_02722	0.854036	0.118824	-0.969558	-1.60331
ECFI10_02054 DeoR/GlpR transcriptional regulator OS	FAZ83_16260	ECFI10_02054	1.47751	0.0293114	-0.950764	-2.46651	+
ECFI10_01054 LpxL/LpxP family Kdo(2)-lipid IV(A) lauroyl/palmitoleoyl acyltransferase OS	lpxL	ECFI10_01054	1.97432	0.00938721	-0.947131	-3.13449	+
ECFI10_03255 Sulfurtransferase complex subunit TusB OS	tusB	ECFI10_03255	0.895513	0.108826	-0.944298	-1.66345
ECFI10_02065 Class I fructose-bisphosphate aldolase OS	fbaB	ECFI10_02065	1.29382	0.043181	-0.91452	-2.21835	+
ECFI10_03719 Amino acid permease OS	FAZ83_14290	ECFI10_03719	1.77517	0.0148589	-0.914517	-2.86607	+
ECFI10_03673 Ribose ABC transporter substrate-binding protein RbsB OS	rbsB	ECFI10_03673	7.41262	0	-0.912819	-14.8434	+
ECFI10_03576 tRNA (Guanosine(18)-2-O)-methyltransferase TrmH OS	trmH	ECFI10_03576	0.862803	0.117143	-0.902943	-1.61608
ECFI10_00876 DUF535 domain-containing protein OS	FAZ83_15075	ECFI10_00876	4.04362	0.000208696	-0.902567	-6.2883	+
ECFI10_03758 Ubiquinone biosynthesis protein UbiJ OS	ubiJ	ECFI10_03758	1.38264	0.0354597	-0.896858	-2.33865	+
ECFI10_03663 tRNA uridine-5-carboxymethylaminomethyl(34) synthesis enzyme MnmG OS	mnmG	ECFI10_03663	9.58691	0	-0.896291	-24.808	+
ECFI10_02678 2-C-methyl-D-erythritol 4-phosphate cytidylyltransferase OS	ispD	ECFI10_02678	1.10114	0.0662715	-0.894872	-1.95397
ECFI10_02221 Anaerobic glycerol-3-phosphate dehydrogenase subunit A OS	glpA	ECFI10_02221	1.005	0.082975	-0.875104	-1.81952
ECFI10_01230 Thymidine kinase OS	FAZ83_20890	ECFI10_01230	0.637917	0.203805	-0.874116	-1.27779
ECFI10_03765 Transcription/translation regulatory transformer protein RfaH OS	rfaH	ECFI10_03765	1.04213	0.0762163	-0.872511	-1.8717
ECFI10_04198 Autotransporter assembly complex protein TamB OS	tamB	ECFI10_04198	1.47115	0.0295054	-0.871652	-2.45795	+
ECFI10_00768 Kinase inhibitor OS	FAZ83_21125	ECFI10_00768	1.34165	0.0389003	-0.845433	-2.28322	+
ECFI10_02220 Glycerol-3-phosphate transporter OS	glpT	ECFI10_02220	2.67858	0.00225059	-0.83881	-4.11429	+
ECFI10_01414 23S rRNA 5-hydroxycytidine C2501 synthase OS	rlhA	ECFI10_01414	2.87497	0.00157256	-0.825296	-4.4007	+
ECFI10_00796 DNA-binding protein YbiB OS	ybiB	ECFI10_00796	7.55012	0	-0.823178	-15.3404	+
ECFI10_00156 Ferrichrome porin FhuA OS	fhuA	ECFI10_00156	5.08254	0	-0.820411	-8.32779	+
ECFI10_03035 2-ketobutyrate formate-lyase/pyruvate formate-lyase OS	tdcE	ECFI10_03035	0.862182	0.117207	-0.81895	-1.61517
ECFI10_00192 Ribonuclease HII OS	rnhB	ECFI10_00192	1.53765	0.0260931	-0.818816	-2.54732	+
ECFI10_01711 Excinuclease Cho OS	cho	ECFI10_01711	1.8715	0.011759	-0.805759	-2.99565	+
ECFI10_03359 Gamma-glutamyltransferase OS	FAZ83_10805	ECFI10_03359	0.881694	0.112499	-0.79734	-1.64348
ECFI10_02824 FAD-dependent 2-octaprenylphenol hydroxylase OS	ubiI	ECFI10_02824	0.532346	0.264017	-0.789477	-1.10865
ECFI10_00966 DNA helicase IV OS	helD	ECFI10_00966	0.593816	0.227368	-0.78401	-1.20813
ECFI10_03660 F0F1 ATP synthase subunit A OS	atpB	ECFI10_03660	6.38583	0	-0.778472	-11.5704	+
ECFI10_01432 L-asparagine permease OS	ansP	ECFI10_01432	0.468523	0.308101	-0.7589	-1.00194
ECFI10_02987 DNA primase OS	dnaG	ECFI10_02987	1.27779	0.0448922	-0.75437	-2.19654	+
ECFI10_00891 Outer membrane lipoprotein chaperone LolA OS	lolA	ECFI10_00891	10.4076	0	-0.753352	-30.0382	+
ECFI10_01333 Methylated-DNA--[protein]-cysteine S-methyltransferase OS	FAZ83_20330	ECFI10_01333	1.37991	0.0355648	-0.752862	-2.33496	+
ECFI10_01065 Glutaredoxin 2 OS	grxB	ECFI10_01065	1.07626	0.0702332	-0.745223	-1.91937
ECFI10_01173 Muramoyltetrapeptide carboxypeptidase OS	ldcA	ECFI10_01173	0.590685	0.228263	-0.744079	-1.20313
ECFI10_03941 NAD(+) diphosphatase OS	nudC	ECFI10_03941	0.717015	0.170632	-0.732953	-1.39967
ECFI10_03813 DeoR/GlpR transcriptional regulator OS	FAZ83_21940	ECFI10_03813	0.714162	0.171649	-0.73157	-1.39534
ECFI10_04167 HTH-type transcriptional regulator UlaR OS	ulaR	ECFI10_04167	1.51066	0.0275692	-0.729979	-2.51107	+
ECFI10_02032 Outer membrane assembly protein AsmA OS	asmA	ECFI10_02032	0.614229	0.21574	-0.72536	-1.24054
ECFI10_02388 Acetyltransferase YpeA OS	FAZ83_22580	ECFI10_02388	0.868015	0.115604	-0.724322	-1.62365
ECFI10_03361 Glycerophosphodiester phosphodiesterase OS	ugpQ	ECFI10_03361	1.03816	0.0770143	-0.723723	-1.86614
ECFI10_03674 Ribokinase OS	rbsK	ECFI10_03674	6.16188	0	-0.72349	-10.9481	+
ECFI10_03350 Quercetin 2,3-dioxygenase OS	FAZ83_10840	ECFI10_03350	0.808977	0.133339	-0.722256	-1.53726
ECFI10_02250 Ribonuclease BN OS	rbn	ECFI10_02250	1.98946	0.00900509	-0.719333	-3.155	+
ECFI10_01982 Exodeoxyribonuclease I OS	sbcB	ECFI10_01982	1.89439	0.0112144	-0.716317	-3.02651	+
ECFI10_03828 Formate dehydrogenase accessory sulfurtransferase FdhD OS	fdhD	ECFI10_03828	1.22033	0.0507275	-0.714814	-2.11816
ECFI10_03729 Uroporphyrinogen-III synthase OS	hemD	ECFI10_03729	1.0737	0.0707592	-0.7131	-1.9158
ECFI10_03698 Peptidylprolyl isomerase C OS	FAZ83_14195	ECFI10_03698	5.81055	0	-0.712223	-10.0297	+
ECFI10_00509 HTH-type transcriptional repressor AllR OS	allR	ECFI10_00509	0.750874	0.155541	-0.703605	-1.4508
ECFI10_03760 Ubiquinone biosynthesis regulatory protein kinase UbiB OS	ubiB	ECFI10_03760	4.66845	9.87654e-05	-0.698583	-7.46578	+
ECFI10_01777 tRNA (Adenosine(37)-N6)-threonylcarbamoyltransferase complex dimerization subunit type 1 TsaB OS	tsaB	ECFI10_01777	0.482833	0.298335	-0.698263	-1.0262
ECFI10_01401 LysR family transcriptional regulator OS	FAZ83_17925	ECFI10_01401	1.1031	0.0661339	-0.687519	-1.9567
ECFI10_02546 DTW domain-containing protein OS	FAZ83_08320	ECFI10_02546	1.35981	0.0371414	-0.680043	-2.30781	+
ECFI10_01895 D-cysteine desulfhydrase OS	dcyD	ECFI10_01895	0.653543	0.195527	-0.679844	-1.30216
ECFI10_01190 4-(Cytidine 5-diphospho)-2-C-methyl-D-erythritol kinase OS	ispE	ECFI10_01190	1.05229	0.0745083	-0.676751	-1.88591
ECFI10_02188 Microcin J25 efflux ABC transporter YojI OS	yojI	ECFI10_02188	0.542923	0.25756	-0.674151	-1.12598
ECFI10_03033 L-serine ammonia-lyase OS	tdcG	ECFI10_03033	0.788913	0.140507	-0.66922	-1.50757
ECFI10_00728 Colicin uptake protein TolR OS	tolR	ECFI10_00728	0.727106	0.165788	-0.663164	-1.41497
ECFI10_00130 Multicopper oxidase CueO OS	cueO	ECFI10_00130	2.01879	0.00837931	-0.660367	-3.19476	+
ECFI10_01811 DUF2511 domain-containing protein OS	FAZ83_02090	ECFI10_01811	0.466834	0.308872	-0.653322	-0.999067
ECFI10_02380 Sulfate ABC transporter substrate-binding protein OS	FAZ83_23000	ECFI10_02380	2.57797	0.00280357	-0.652791	-3.97018	+
ECFI10_03128 DUF386 domain-containing protein OS	FAZ83_04895	ECFI10_03128	0.663734	0.192295	-0.646395	-1.31798
ECFI10_00519 5-(Carboxyamino)imidazole ribonucleotide mutase OS	purE	ECFI10_00519	0.691688	0.180135	-0.64602	-1.36104
ECFI10_01064 Lipoprotein OS	FAZ83_14865	ECFI10_01064	1.38759	0.0352366	-0.643758	-2.34534	+
ECFI10_00116 1,6-anhydro-N-acetylmuramyl-L-alanine amidase AmpD OS	ampD	ECFI10_00116	1.23928	0.0486135	-0.64206	-2.14406	+
ECFI10_03159 Rod shape-determining protein MreC OS	mreC	ECFI10_03159	1.02086	0.0800131	-0.638903	-1.84184
ECFI10_00867 NAD(P)-dependent oxidoreductase OS	FAZ83_15120	ECFI10_00867	1.48099	0.029168	-0.636268	-2.47118	+
ECFI10_03321 Ferrous iron transporter A OS	feoA	ECFI10_03321	3.26998	0.000980892	-0.635311	-5.00035	+
ECFI10_01231 Bifunctional acetaldehyde-CoA/alcohol dehydrogenase OS	adhE	ECFI10_01231	2.93518	0.00146739	-0.63525	-4.48997	+
ECFI10_01025 Deferrochelatase/peroxidase EfeB OS	efeB	ECFI10_01025	1.16848	0.0572909	-0.62703	-2.04703
ECFI10_03502 IclR family transcriptional regulator YiaJ OS	yiaJ	ECFI10_03502	0.703412	0.176307	-0.618415	-1.37897
ECFI10_02231 Uncharacterized protein OS	FAZ83_01045	ECFI10_02231	0.579714	0.233728	-0.615128	-1.18557
ECFI10_03708 ECA polysaccharide chain length modulation protein OS	wzzE	ECFI10_03708	6.17048	0	-0.613652	-10.9715	+
ECFI10_03227 30S ribosomal protein S19 OS	rpsS	ECFI10_03227	4.06915	0.000211454	-0.60264	-6.33379	+
ECFI10_00428 Cytochrome o ubiquinol oxidase subunit II OS	FAZ83_16740	ECFI10_00428	5.67681	0	-0.600465	-9.69761	+
ECFI10_04185 Iron-sulfur cluster repair protein YtfE OS	ytfE	ECFI10_04185	0.656182	0.195103	-0.597596	-1.30627
ECFI10_00457 Hemolysin expression modulator Hha OS	hha	ECFI10_00457	1.11163	0.0645051	-0.59438	-1.96853
ECFI10_01996 Imidazole glycerol phosphate synthase subunit HisH OS	hisH	ECFI10_01996	1.26896	0.0457855	-0.593929	-2.18453	+
ECFI10_03662 16S rRNA (Guanine(527)-N(7))-methyltransferase RsmG OS	rsmG	ECFI10_03662	7.76746	0	-0.591334	-16.1574	+
ECFI10_03694 Dihydroxy-acid dehydratase OS	ilvD	ECFI10_03694	5.32139	0	-0.589338	-8.85842	+
ECFI10_00795 ATP-dependent DNA helicase DinG OS	dinG	ECFI10_00795	1.19401	0.0541027	-0.588473	-2.0821
ECFI10_03561 50S ribosomal protein L33 OS	rpmG	ECFI10_03561	2.08327	0.00739177	-0.587756	-3.28241	+
ECFI10_04113 Anaerobic C4-dicarboxylate transporter OS	FAZ83_09745	ECFI10_04113	0.428138	0.34279	-0.581277	-0.932324
ECFI10_03668 ATPase RavA OS	ravA	ECFI10_03668	1.7619	0.0153775	-0.580591	-2.84824	+
ECFI10_03494 D-xylose ABC transporter ATP-binding protein OS	xylG	ECFI10_03494	0.49315	0.291372	-0.579755	-1.04357
ECFI10_01753 PrkA family serine protein kinase OS	FAZ83_02385	ECFI10_01753	1.17563	0.0564787	-0.57957	-2.05686
ECFI10_01068 DUF480 domain-containing protein OS	FAZ83_14885	ECFI10_01068	6.40675	0	-0.579255	-11.63	+
ECFI10_01562 Re/Si-specific NAD(P)(+) transhydrogenase subunit beta OS	pntB	ECFI10_01562	5.03364	0	-0.578328	-8.22227	+
ECFI10_00239 DinJ antitoxin of YafQ-DinJ toxin-antitoxin system and DNA-binding transcriptional repressor	dinJ	ECFI10_00239	1.44927	0.0308434	-0.570727	-2.4285	+
ECFI10_04197 Autotransporter assembly complex protein TamA OS	tamA	ECFI10_04197	0.854396	0.118827	-0.570535	-1.60384
ECFI10_00631 DNA polymerase III subunit delta OS	holA	ECFI10_00631	0.568831	0.240589	-0.567334	-1.16805
ECFI10_02582 SsrA-binding protein SmpB OS	smpB	ECFI10_02582	1.96865	0.00943866	-0.565362	-3.12682	+
ECFI10_03709 UDP-N-acetylglucosamine 2-epimerase (Non-hydrolyzing) OS	FAZ83_14250	ECFI10_03709	4.40692	8.46561e-05	-0.564697	-6.95608	+
ECFI10_01789 PTS mannose transporter subunit IID OS	FAZ83_02195	ECFI10_01789	2.64394	0.0025	-0.561307	-4.06448	+
ECFI10_01825 Phosphogluconate dehydratase OS	edd	ECFI10_01825	4.90039	5.67376e-05	-0.556514	-7.93992	+
ECFI10_01211 Nitrate/nitrite two-component system sensor histidine kinase NarX OS	narX	ECFI10_01211	0.505363	0.282835	-0.556012	-1.064
ECFI10_03139 Cell division protein ZapE OS	FAZ83_04955	ECFI10_03139	0.995083	0.0848995	-0.554101	-1.80552
ECFI10_03700 DNA helicase Rep OS	rep	ECFI10_03700	7.83355	0	-0.552121	-16.4138	+
ECFI10_01737 L-asparaginase 1 OS	FAZ83_02465	ECFI10_01737	6.5601	0	-0.549507	-12.0757	+
ECFI10_03757 Bifunctional demethylmenaquinone methyltransferase/2-methoxy-6-polyprenyl-1,4-benzoquinol methylase UbiE OS	ubiE	ECFI10_03757	7.71469	0	-0.542549	-15.9554	+
ECFI10_00427 Cytochrome o ubiquinol oxidase subunit I OS	FAZ83_16735	ECFI10_00427	4.92878	5.88235e-05	-0.540602	-7.99944	+
ECFI10_02452 Phosphoribosylglycinamide formyltransferase OS	purN	ECFI10_02452	1.25512	0.0471317	-0.537325	-2.16567	+
ECFI10_03701 Guanosine-5-triphosphate,3-diphosphate diphosphatase OS	gppA	ECFI10_03701	4.44495	8.69565e-05	-0.525162	-7.02863	+
ECFI10_00248 Type II toxin-antitoxin system YafO family toxin OS	FAZ83_08430	ECFI10_00248	0.902605	0.107063	-0.522211	-1.67367
ECFI10_04235 LPS export ABC transporter permease LptG OS	lptG	ECFI10_04235	0.479858	0.299711	-0.52144	-1.02118
ECFI10_02369 Cysteine synthase A OS	cysK	ECFI10_02369	4.63968	9.69697e-05	-0.520569	-7.40846	+
ECFI10_01021 Trifunctional transcriptional regulator/proline dehydrogenase/L-glutamate gamma-semialdehyde dehydrogenase OS	putA	ECFI10_01021	1.14957	0.0596593	-0.512409	-2.02098
ECFI10_03705 Transcription termination factor Rho OS	rho	ECFI10_03705	8.02954	0	-0.509668	-17.1966	+
ECFI10_03895 Phosphoethanolamine transferase CptA OS	cptA	ECFI10_03895	5.59816	0	-0.508026	-9.50655	+
ECFI10_01119 Lipoprotein-releasing ABC transporter permease subunit LolC OS	lolC	ECFI10_01119	0.927278	0.100829	-0.506863	-1.7091
ECFI10_03710 UDP-N-acetyl-D-mannosamine dehydrogenase OS	wecC	ECFI10_03710	6.26545	0	-0.503694	-11.2322	+
ECFI10_03629 Chromosomal replication initiator protein DnaA OS	dnaA	ECFI10_03629	4.76496	5.29801e-05	-0.502511	-7.66046	+
ECFI10_03745 Phospholipase A OS	pldA	ECFI10_03745	6.18484	0	-0.50246	-11.0106	+
ECFI10_03876 50S ribosomal protein L31 OS	rpmE	ECFI10_03876	2.7472	0.00208824	-0.502074	-4.21356	+
ECFI10_01137 Phosphatase NudJ OS	nudJ	ECFI10_01137	0.544976	0.256408	-0.499614	-1.12934
ECFI10_03338 Glycerol-3-phosphate dehydrogenase OS	FAZ83_10915	ECFI10_03338	1.45531	0.0304818	-0.498302	-2.43663	+
ECFI10_03714 dTDP-4-amino-4,6-dideoxygalactose transaminase OS	rffA	ECFI10_03714	5.93593	0	-0.498227	-10.3497	+
ECFI10_02258 NADH-quinone oxidoreductase subunit NuoH OS	nuoH	ECFI10_02258	2.59962	0.00275113	-0.493953	-4.00104	+
ECFI10_00021 Transcriptional activator NhaR OS	nhaR	ECFI10_00021	0.50713	0.281693	-0.492901	-1.06694
ECFI10_03101 BolA family iron metabolism protein IbaG OS	ibaG	ECFI10_03101	0.419812	0.350887	-0.492691	-0.917746
ECFI10_01985 Putrescine/proton symporter PlaP OS	plaP	ECFI10_01985	4.70473	5.12821e-05	-0.49165	-7.53854	+
ECFI10_00932 Porin OmpF OS	ompF	ECFI10_00932	1.62447	0.021386	-0.489508	-2.66383	+
ECFI10_00602 Ribonuclease I OS	FAZ83_10140	ECFI10_00602	0.626473	0.209664	-0.489107	-1.25984
ECFI10_03348 Gluconokinase OS	gntK	ECFI10_03348	0.448039	0.325312	-0.488379	-0.966851
ECFI10_03686 Macrodomain Ori organization protein MaoP OS	maoP	ECFI10_03686	1.83676	0.0128384	-0.487908	-2.94888	+
ECFI10_03560 Bifunctional DNA-formamidopyrimidine glycosylase/DNA-(Apurinic or apyrimidinic site) lyase OS	mutM	ECFI10_03560	0.479596	0.29961	-0.487007	-1.02073
ECFI10_02756 Phosphoenolpyruvate--protein phosphotransferase OS	ptsP	ECFI10_02756	1.97979	0.00925	-0.485711	-3.14189	+
ECFI10_02686 Phosphoadenosine phosphosulfate reductase OS	cysH	ECFI10_02686	0.828954	0.126344	-0.48508	-1.56664
ECFI10_03702 ATP-dependent RNA helicase RhlB OS	rhlB	ECFI10_03702	6.69385	0	-0.483857	-12.4766	+
ECFI10_00917 Tetraacyldisaccharide 4-kinase OS	lpxK	ECFI10_00917	0.42993	0.34133	-0.483607	-0.935451
ECFI10_02177 Periplasmic nitrate reductase subunit alpha OS	FAZ83_01265	ECFI10_02177	0.622522	0.211252	-0.481641	-1.25362
ECFI10_02327 Acid-sensing system DNA-binding response regulator EvgA OS	evgA	ECFI10_02327	0.707078	0.174825	-0.479868	-1.38456
ECFI10_02596 Thiosulfate sulfurtransferase YgaP OS	ygaP	ECFI10_02596	0.614544	0.215775	-0.468609	-1.24104
ECFI10_03656 F0F1 ATP synthase subunit alpha OS	atpA	ECFI10_03656	8.34081	0	-0.467233	-18.5125	+
ECFI10_03633 Membrane protein insertase YidC OS	yidC	ECFI10_03633	5.54248	0	-0.464036	-9.37317	+
ECFI10_03654 F0F1 ATP synthase subunit beta OS	atpD	ECFI10_03654	8.01417	0	-0.462716	-17.134	+
ECFI10_03711 dTDP-glucose 4,6-dehydratase OS	rfbB	ECFI10_03711	3.73362	0.00037594	-0.461517	-5.752	+
ECFI10_02376 Cysteine synthase B OS	cysM	ECFI10_02376	3.41937	0.000786441	-0.461382	-5.23644	+
ECFI10_03655 F0F1 ATP synthase subunit gamma OS	atpG	ECFI10_03655	8.73264	0	-0.460139	-20.305	+
ECFI10_01086 Ribonuclease E OS	FAZ83_14980	ECFI10_01086	8.06015	0	-0.457681	-17.322	+
ECFI10_00832 30S ribosomal protein S12 methylthiotransferase RimO OS	rimO	ECFI10_00832	6.26563	0	-0.457012	-11.2327	+
ECFI10_01214 Nitrate reductase subunit alpha OS	FAZ83_24085	ECFI10_01214;ECFI10_01449	1.55232	0.0252255	-0.456703	-2.56702	+
ECFI10_01821 Protein YebF OS	yebF	ECFI10_01821	0.509979	0.279624	-0.448736	-1.07168
ECFI10_03732 Iron donor protein CyaY OS	cyaY	ECFI10_03732	4.1865	0.000146789	-0.447131	-6.54562	+
ECFI10_03559 Pantetheine-phosphate adenylyltransferase OS	coaD	ECFI10_03559	0.3901	0.379218	-0.446978	-0.865046
ECFI10_00886 Cysteine/glutathione ABC transporter ATP-binding protein/permease CydC OS	cydC	ECFI10_00886	2.18368	0.0059811	-0.445637	-3.41965	+
ECFI10_03651 Bifunctional UDP-N-acetylglucosamine diphosphorylase/glucosamine-1-phosphate N-acetyltransferase GlmU OS	glmU	ECFI10_03651	5.7667	0	-0.44442	-9.91981	+
ECFI10_03712 Glucose-1-phosphate thymidylyltransferase RfbA OS	rfbA	ECFI10_03712	3.63804	0.000433213	-0.440735	-5.59234	+
ECFI10_03544 2,3-bisphosphoglycerate-independent phosphoglycerate mutase OS	gpmM	ECFI10_03544	4.296	0.000138614	-0.440459	-6.74743	+
ECFI10_01896 Cystine ABC transporter substrate-binding protein OS	tcyJ	ECFI10_01896	6.05946	0	-0.439343	-10.6733	+
ECFI10_00852 Spermidine/putrescine ABC transporter substrate-binding protein PotF OS	potF	ECFI10_00852	0.860234	0.117393	-0.439274	-1.61234
ECFI10_01563 Re/Si-specific NAD(P)(+) transhydrogenase subunit alpha OS	pntA	ECFI10_01563	4.47298	8.88889e-05	-0.43883	-7.08245	+
ECFI10_01553 ATP-dependent dethiobiotin synthetase BioD OS	bioD	ECFI10_01553	0.380931	0.387909	-0.438732	-0.848558
ECFI10_00057 Co-chaperone DjlA OS	djlA	ECFI10_00057	0.93371	0.0995692	-0.437732	-1.7183
ECFI10_02744 AMIN domain-containing protein OS	FAZ83_05395	ECFI10_02744	0.236573	0.548216	-0.43305	-0.571929
ECFI10_03628 DNA polymerase III subunit beta OS	dnaN	ECFI10_03628	8.31114	0	-0.429941	-18.3831	+
ECFI10_00858 Arginine ABC transporter substrate-binding protein OS	FAZ83_15175	ECFI10_00858	4.26604	0.000156098	-0.428682	-6.6918	+
ECFI10_02461 IMP dehydrogenase OS	guaB	ECFI10_02461	7.54804	0	-0.4214	-15.3328	+
ECFI10_03792 Der GTPase-activating protein YihI OS	yihI	ECFI10_03792	4.2156	0.000148837	-0.418252	-6.59885	+
ECFI10_01830 Lauroyl-Kdo(2)-lipid IV(A) myristoyltransferase OS	msbB	ECFI10_01830	4.97083	5.97015e-05	-0.415366	-8.08825	+
ECFI10_03693 Branched-chain-amino-acid transaminase OS	ilvE	ECFI10_03693	5.76912	0	-0.413574	-9.92586	+
ECFI10_01062 Dihydroorotase OS	pyrC	ECFI10_01062	4.2483	0.000154589	-0.413117	-6.65901	+
ECFI10_01995 Bifunctional histidinol-phosphatase/imidazoleglycerol-phosphate dehydratase HisB OS	hisB	ECFI10_01995	2.51864	0.00320346	-0.413076	-3.88596	+
ECFI10_03642 6-phosphogluconate phosphatase OS	yieH	ECFI10_03642	2.44946	0.0036	-0.411154	-3.78842	+
ECFI10_01281 DeoR/GlpR transcriptional regulator OS	FAZ83_20090	ECFI10_01281	2.9804	0.00132603	-0.410022	-4.55749	+
ECFI10_03736 DUF484 domain-containing protein OS	FAZ83_14370	ECFI10_03736	3.70127	0.000413284	-0.408077	-5.69767	+
ECFI10_02389 N-acetylmuramoyl-L-alanine amidase AmiA OS	amiA	ECFI10_02389	2.71888	0.00214493	-0.406098	-4.1725	+
ECFI10_02219 Glycerophosphodiester phosphodiesterase OS	glpQ	ECFI10_02219	1.40056	0.0342842	-0.40597	-2.36285	+
ECFI10_03704 Thioredoxin TrxA OS	trxA	ECFI10_03704	2.23816	0.00549807	-0.403109	-3.49456	+
ECFI10_00818 DUF1479 domain-containing protein OS	FAZ83_15380	ECFI10_00818	2.57495	0.00280624	-0.402953	-3.96587	+
ECFI10_00934 Nicotinate phosphoribosyltransferase OS	pncB	ECFI10_00934	3.57941	0.000492958	-0.402928	-5.49568	+
ECFI10_03573 Guanylate kinase OS	FAZ83_19380	ECFI10_03573	4.91075	5.7554e-05	-0.402759	-7.96161	+
ECFI10_00863 Arginine ABC transporter ATP-binding protein ArtP OS	artP	ECFI10_00863	0.319043	0.451588	-0.40065	-0.734204
ECFI10_03964 Glyoxylate bypass operon transcriptional repressor IclR OS	iclR	ECFI10_03964	2.17588	0.00608989	-0.400246	-3.40897	+
ECFI10_03546 Divergent polysaccharide deacetylase family protein OS	FAZ83_23535	ECFI10_03546	0.255582	0.5249	-0.400157	-0.610486
ECFI10_02907 Glutathione-dependent disulfide-bond oxidoreductase OS	yghU	ECFI10_02907	1.49205	0.0284426	-0.399038	-2.48606	+
ECFI10_03784 Serine/threonine protein kinase OS	FAZ83_25515	ECFI10_03784	0.626	0.209482	-0.398958	-1.2591
ECFI10_02925 TonB system transport protein ExbD OS	exbD	ECFI10_02925	3.04995	0.00129143	-0.398066	-4.66218	+
ECFI10_02590 4-aminobutyrate--2-oxoglutarate transaminase OS	gabT	ECFI10_02590	0.454801	0.319666	-0.39738	-0.978484
ECFI10_00807 Glutamine ABC transporter permease OS	FAZ83_22535	ECFI10_00807	1.04387	0.0759249	-0.396955	-1.87413
ECFI10_02287 Histidine ABC transporter substrate-binding protein HisJ OS	hisJ	ECFI10_02287	5.40705	0	-0.393042	-9.05509	+
ECFI10_00819 Sugar-phosphatase YbiV OS	ybiV	ECFI10_00819	3.28997	0.000874598	-0.391833	-5.03162	+
ECFI10_02246 2-succinyl-5-enolpyruvyl-6-hydroxy-3-cyclohexene-1-carboxylic-acid synthase OS	menD	ECFI10_02246	0.795886	0.13786	-0.390509	-1.51791
ECFI10_04187 NAD(P)H:quinone oxidoreductase OS	qorB	ECFI10_04187	3.21564	0.00101863	-0.388657	-4.91581	+
ECFI10_01457 Formate dehydrogenase-N subunit alpha OS	fdnG	ECFI10_01457	0.530982	0.264822	-0.38851	-1.10641
ECFI10_04146 DNA mismatch repair endonuclease MutL OS	mutL	ECFI10_04146	0.5149	0.276283	-0.387798	-1.07986
ECFI10_00328 Cytosine deaminase OS	codA	ECFI10_00328	4.23295	0.000152381	-0.386943	-6.63073	+
ECFI10_03790 YihA family ribosome biogenesis GTP-binding protein OS	FAZ83_21835	ECFI10_03790	6.62114	0	-0.386053	-12.2572	+
ECFI10_03727 Protoheme IX biogenesis protein HemY OS	hemY	ECFI10_03727	5.59675	0	-0.385804	-9.50317	+
ECFI10_00722 Cytochrome ubiquinol oxidase subunit I OS	cydA	ECFI10_00722	3.51359	0.000675862	-0.385467	-5.38824	+
ECFI10_01573 Mannose-6-phosphate isomerase OS	manA	ECFI10_01573	4.76819	5.33333e-05	-0.384811	-7.66704	+
ECFI10_03278 Nitrite reductase large subunit OS	FAZ83_11195	ECFI10_03278	1.46967	0.0296445	-0.384755	-2.45596	+
ECFI10_04215 PTS trehalose transporter subunit IIBC OS	treB	ECFI10_04215	2.29119	0.00492126	-0.383674	-3.56779	+
ECFI10_01037 Phosphatase OS	FAZ83_14725	ECFI10_01037	2.65726	0.0023271	-0.382095	-4.0836	+
ECFI10_00459 Multidrug efflux RND transporter permease subunit OS	FAZ83_16890	ECFI10_00459	4.80918	5.44218e-05	-0.380671	-7.75088	+
ECFI10_00207 Rcs stress response system protein RcsF OS	rcsF	ECFI10_00207	0.212271	0.582006	-0.379784	-0.52149
ECFI10_03762 Sec-independent protein translocase subunit TatB OS	tatB	ECFI10_03762	2.69199	0.0022	-0.378617	-4.13362	+
ECFI10_02709 23S rRNA (Uracil(1939)-C(5))-methyltransferase RlmD OS	rlmD	ECFI10_02709	0.734871	0.162329	-0.375354	-1.42671
ECFI10_01752 MltA-interacting protein OS	FAZ83_02390	ECFI10_01752	4.87492	5.59441e-05	-0.374254	-7.88679	+
ECFI10_03665 Transcriptional regulator AsnC OS	asnC	ECFI10_03665	1.9148	0.0106755	-0.373689	-3.05404	+
ECFI10_00002 Bifunctional aspartate kinase/homoserine dehydrogenase I OS	thrA	ECFI10_00002	2.89924	0.00148663	-0.372706	-4.4366	+
ECFI10_01701 Catalase HPII OS	katE	ECFI10_01701	1.52469	0.0268451	-0.372458	-2.52992	+
ECFI10_00823 Molybdopterin-synthase adenylyltransferase MoeB OS	moeB	ECFI10_00823	1.09267	0.0676795	-0.372305	-1.94221
ECFI10_00952 Bifunctional 23S rRNA (Guanine(2069)-N(7))-methyltransferase RlmK/23S rRNA (Guanine(2445)-N(2))-methyltransferase RlmL OS	rlmKL	ECFI10_00952	5.85211	0	-0.372245	-10.1349	+
ECFI10_00811 Outer membrane protein OmpX OS	ompX	ECFI10_00811	3.06097	0.00124496	-0.369873	-4.67887	+
ECFI10_03626 DNA topoisomerase (ATP-hydrolyzing) subunit B OS	gyrB	ECFI10_03626	6.0919	0	-0.36901	-10.7597	+
ECFI10_03653 F0F1 ATP synthase subunit epsilon OS	atpC	ECFI10_03653	2.01897	0.00839378	-0.367756	-3.195	+
ECFI10_00889 Leucine-responsive transcriptional regulator Lrp OS	lrp	ECFI10_00889	2.5895	0.00276854	-0.365881	-3.98661	+
ECFI10_04192 YtfJ family protein OS	FAZ83_15920	ECFI10_04192	0.478802	0.300079	-0.36422	-1.01939
ECFI10_04182 Cell division protein YtfB OS	ytfB	ECFI10_04182	0.610666	0.217432	-0.364212	-1.2349
ECFI10_03625 DUF937 domain-containing protein OS	FAZ83_13375	ECFI10_03625	3.61942	0.000430108	-0.363907	-5.56153	+
ECFI10_03849 Envelope stress sensor histidine kinase CpxA OS	cpxA	ECFI10_03849	2.05692	0.00780885	-0.363463	-3.24655	+
ECFI10_01731 NADP-specific glutamate dehydrogenase OS	FAZ83_02490	ECFI10_01731	3.48208	0.000696246	-0.362918	-5.33722	+
ECFI10_04131 Succinate dehydrogenase/fumarate reductase iron-sulfur subunit OS	FAZ83_09830	ECFI10_04131	0.716309	0.170824	-0.358049	-1.3986
ECFI10_01893 L-cystine ABC transporter ATP-binding protein YecC OS	yecC	ECFI10_01893	0.762431	0.150603	-0.357682	-1.46812
ECFI10_03718 Lipopolysaccharide N-acetylmannosaminouronosyltransferase OS	rffM	ECFI10_03718	3.18978	0.00110976	-0.355801	-4.87582	+
ECFI10_00351 DUF2058 domain-containing protein OS	FAZ83_08950	ECFI10_00351	0.840133	0.123024	-0.355652	-1.58302
ECFI10_00879 Cold shock-like protein CspD OS	cspD	ECFI10_00879	0.572692	0.238575	-0.353446	-1.17428
ECFI10_00460 Multidrug efflux RND transporter periplasmic adaptor subunit AcrA OS	acrA	ECFI10_00460	5.2175	0	-0.352852	-8.62446	+
ECFI10_03775 Menaquinone-dependent protoporphyrinogen IX dehydrogenase OS	hemG	ECFI10_03775	1.84295	0.0126968	-0.350712	-2.9572	+
ECFI10_00905 Formate C-acetyltransferase OS	pflB	ECFI10_00905	1.81535	0.0135647	-0.350468	-2.92007	+
ECFI10_01188 C4-dicarboxylic acid transporter DauA OS	dauA	ECFI10_01188	0.626372	0.209526	-0.350452	-1.25968
ECFI10_01215 Nitrate reductase subunit beta OS	narH	ECFI10_01215	1.02266	0.0796157	-0.348676	-1.84438
ECFI10_03854 6-phosphofructokinase OS	pfkA	ECFI10_03854	4.69001	0.0001	-0.346161	-7.50896	+
ECFI10_00827 Glutathione ABC transporter substrate-binding protein GsiB OS	gsiB	ECFI10_00827	0.300772	0.473755	-0.345462	-0.699315
ECFI10_00726 Tol-pal system-associated acyl-CoA thioesterase OS	ybgC	ECFI10_00726	0.360356	0.40642	-0.343787	-0.811154
ECFI10_02254 NADH-quinone oxidoreductase subunit L OS	nuoL	ECFI10_02254	1.92266	0.0105695	-0.341337	-3.06465	+
ECFI10_02986 30S ribosomal protein S21 OS	rpsU	ECFI10_02986	2.10984	0.00684153	-0.34107	-3.31863	+
ECFI10_01077 Flagellar hook protein FlgE OS	FAZ83_14930	ECFI10_01077	0.657868	0.194548	-0.34062	-1.30888
ECFI10_00869 Low-specificity L-threonine aldolase OS	ltaE	ECFI10_00869	2.63755	0.00248848	-0.337871	-4.05532	+
ECFI10_03311 Intracellular growth attenuator protein IgaA OS	igaA	ECFI10_03311	0.477414	0.301124	-0.336856	-1.01704
ECFI10_03253 30S ribosomal protein S7 OS	rpsG	ECFI10_03253	5.86801	0	-0.336665	-10.1753	+
ECFI10_01105 Ferric-rhodotorulic acid/ferric-coprogen receptor FhuE OS	fhuE	ECFI10_01105	0.290489	0.484833	-0.336359	-0.679432
ECFI10_03634 tRNA uridine-5-carboxymethylaminomethyl(34) synthesis GTPase MnmE OS	mnmE	ECFI10_03634	5.40376	0	-0.331906	-9.04748	+
ECFI10_02159 DUF1414 domain-containing protein OS	FAZ83_01350	ECFI10_02159	1.88862	0.0112745	-0.331684	-3.01873	+
ECFI10_02249 GNAT family N-acetyltransferase OS	FAZ83_00955	ECFI10_02249	1.0856	0.0689605	-0.331553	-1.93238
ECFI10_03996 Repressor LexA OS	lexA	ECFI10_03996	3.07399	0.00123977	-0.330882	-4.6986	+
ECFI10_03569 YicC family protein OS	FAZ83_19360	ECFI10_03569	4.01501	0.000204255	-0.329945	-6.23756	+
ECFI10_02973 Bifunctional [glutamate--ammonia ligase]-adenylyl-L-tyrosine phosphorylase/[glutamate--ammonia-ligase]adenylyltransferase OS	glnE	ECFI10_02973	1.33264	0.0394373	-0.329616	-2.27101	+
ECFI10_03767 NAD(P)H-flavin reductase OS	FAZ83_14545	ECFI10_03767	7.44647	0	-0.32945	-14.9644	+
ECFI10_02103 D-lactate dehydrogenase OS	FAZ83_01625	ECFI10_02103	3.04399	0.00130682	-0.329059	-4.65316	+
ECFI10_01998 Imidazole glycerol phosphate synthase subunit HisF OS	hisF	ECFI10_01998	0.860476	0.117463	-0.328854	-1.61269
ECFI10_03211 Preprotein translocase subunit SecY OS	secY	ECFI10_03211	4.75992	5.26316e-05	-0.328346	-7.6502	+
ECFI10_03657 F0F1 ATP synthase subunit delta OS	atpH	ECFI10_03657	3.89117	0.000325203	-0.327813	-6.02092	+
ECFI10_03666 Aspartate--ammonia ligase OS	asnA	ECFI10_03666	3.89649	0.000310204	-0.327755	-6.03012	+
ECFI10_03624 Sugar-phosphatase OS	FAZ83_13370	ECFI10_03624	5.61997	0	-0.327627	-9.55923	+
ECFI10_03595 Transcriptional regulator UhpA OS	uhpA	ECFI10_03595	0.560391	0.245657	-0.327032	-1.15441
ECFI10_02367 Cell division protein ZipA OS	zipA	ECFI10_02367	4.61136	9.58084e-05	-0.32701	-7.35233	+
ECFI10_02563 Bifunctional chorismate mutase/prephenate dehydrogenase OS	tyrA	ECFI10_02563	0.694164	0.179418	-0.326721	-1.36483
ECFI10_03879 Cystathionine gamma-synthase OS	metB	ECFI10_03879	3.00126	0.00133702	-0.325133	-4.58879	+
ECFI10_03738 5-amino-6-(5-phospho-D-ribitylamino)uracil phosphatase YigB OS	yigB	ECFI10_03738	4.32879	0.000141414	-0.324821	-6.80867	+
ECFI10_03567 Orotate phosphoribosyltransferase OS	pyrE	ECFI10_03567	4.68448	9.93789e-05	-0.324286	-7.49787	+
ECFI10_03766 4-hydroxy-3-polyprenylbenzoate decarboxylase OS	ubiD	ECFI10_03766	4.48983	9.03955e-05	-0.323328	-7.11493	+
ECFI10_01579 TetR/AcrR family transcriptional regulator OS	FAZ83_03225	ECFI10_01579	0.340713	0.428092	-0.322958	-0.774887
ECFI10_03129 ROK family protein OS	FAZ83_04900	ECFI10_03129	0.512606	0.277896	-0.316685	-1.07605
ECFI10_01133 Two-component system response regulator PhoP OS	phoP	ECFI10_01133	2.9014	0.00149062	-0.316482	-4.43979	+
ECFI10_02307 Chorismate synthase OS	aroC	ECFI10_02307	3.31075	0.000857143	-0.315437	-5.06425	+
ECFI10_03750 Sugar/pyridoxal phosphate phosphatase YigL OS	yigL	ECFI10_03750	3.31236	0.000859935	-0.314439	-5.06677	+
ECFI10_00584 2,3-dihydro-2,3-dihydroxybenzoate dehydrogenase OS	dhbA	ECFI10_00584	1.01277	0.0815686	-0.314349	-1.83046
ECFI10_00462 Mechanosensitive channel MscK OS	mscK	ECFI10_00462	3.32139	0.000865574	-0.313169	-5.08098	+
ECFI10_01403 Glucan biosynthesis protein OS	FAZ83_17915	ECFI10_01403	4.02955	0.000206009	-0.312081	-6.26331	+
ECFI10_04333 Phosphoglycerate mutase GpmB OS	gpmB	ECFI10_04333	0.391946	0.377607	-0.310948	-0.868352
ECFI10_01391 ATP-dependent RNA helicase HrpA OS	hrpA	ECFI10_01391	4.12923	0.000144796	-0.310196	-6.44168	+
ECFI10_01787 PTS mannose transporter subunit IIAB OS	manX	ECFI10_01787	2.0388	0.00805575	-0.309593	-3.22193	+
ECFI10_01564 DUF1471 domain-containing protein OS	FAZ83_03295	ECFI10_01564	5.16466	0	-0.308512	-8.50735	+
ECFI10_00313 NADPH-dependent aldehyde reductase YahK OS	yahK	ECFI10_00313	1.42334	0.0324828	-0.30839	-2.39357	+
ECFI10_02004 Glucose-1-phosphate thymidylyltransferase RfbA OS	rfbA	ECFI10_02004	1.4017	0.0342398	-0.307069	-2.36438	+
ECFI10_00757 Molybdate ABC transporter substrate-binding protein OS	modA	ECFI10_00757	4.42803	8.60215e-05	-0.307018	-6.9963	+
ECFI10_03543 Rhodanese-like domain-containing protein OS	FAZ83_23520	ECFI10_03543	4.92043	5.83942e-05	-0.306996	-7.98191	+
ECFI10_03551 ADP-heptose--LPS heptosyltransferase RfaF OS	rfaF	ECFI10_03551	3.63031	0.000431655	-0.306202	-5.57955	+
ECFI10_03965 Methionine synthase OS	metH	ECFI10_03965	0.599131	0.224127	-0.305226	-1.2166
ECFI10_00493 SPFH/Band 7/PHB domain protein OS	FAZ83_19605	ECFI10_00493	0.491944	0.291828	-0.303861	-1.04155
ECFI10_02373 Pyridoxine/pyridoxal/pyridoxamine kinase OS	pdxK	ECFI10_02373	2.01712	0.00841308	-0.303053	-3.19249	+
ECFI10_01862 Methyl-accepting chemotaxis protein II OS	tar	ECFI10_01862	2.31896	0.00462823	-0.302959	-3.60627	+
ECFI10_01024 Iron uptake system protein EfeO OS	FAZ83_14675	ECFI10_01024	2.13795	0.00650185	-0.302422	-3.35703	+
ECFI10_01189 Ribose-phosphate pyrophosphokinase OS	FAZ83_18805	ECFI10_01189	6.43067	0	-0.302387	-11.6986	+
ECFI10_02192 Porin OmpC OS	ompC	ECFI10_02192	1.51367	0.0274053	-0.301225	-2.51512	+
ECFI10_00382 Pyrroline-5-carboxylate reductase OS	proC	ECFI10_00382	2.32493	0.00464128	-0.300528	-3.61454	+
ECFI10_01846 tRNA 5-methoxyuridine(34)/uridine 5-oxyacetic acid(34) synthase CmoB OS	cmoB	ECFI10_01846	1.3185	0.0408161	-0.299657	-2.25185	+
ECFI10_00907 30S ribosomal protein S12 methylthiotransferase accessory protein YcaO OS	FAZ83_12425	ECFI10_00907	5.72821	0	-0.29878	-9.82414	+
ECFI10_01458 Formate dehydrogenase subunit beta OS	fdxH	ECFI10_01458	0.419295	0.351252	-0.29847	-0.916839
ECFI10_03575 Bifunctional GTP diphosphokinase/guanosine-3,5-bis pyrophosphate 3-pyrophosphohydrolase OS	spoT	ECFI10_03575	2.85029	0.00161658	-0.297495	-4.36431	+
ECFI10_02346 Glucokinase OS	FAZ83_00035	ECFI10_02346	1.76192	0.0154012	-0.296127	-2.84827	+
ECFI10_03677 FadR family transcriptional regulator OS	FAZ83_25100	ECFI10_03677	2.86579	0.00157068	-0.29605	-4.38715	+
ECFI10_03716 TDP-N-acetylfucosamine:lipid II N-acetylfucosaminyltransferase OS	rffT	ECFI10_03716	1.59603	0.022732	-0.293372	-2.62568	+
ECFI10_02511 NO-inducible flavohemoprotein OS	hmpA	ECFI10_02511	0.660751	0.193614	-0.29323	-1.31336
ECFI10_01641 Pyruvate kinase I OS	FAZ83_02925	ECFI10_01641	5.11328	0	-0.292878	-8.39466	+
ECFI10_00663 DNA-binding transcriptional regulator NagC OS	nagC	ECFI10_00663	3.0672	0.00125217	-0.292472	-4.6883	+
ECFI10_01779 RidA family protein OS	FAZ83_02245	ECFI10_01779	2.34331	0.00456098	-0.291315	-3.64008	+
ECFI10_00404 Protein translocase subunit SecD OS	secD	ECFI10_00404	5.68639	0	-0.290565	-9.72108	+
ECFI10_01284 Exoribonuclease II OS	rnb	ECFI10_01284	6.3283	0	-0.288548	-11.4077	+
ECFI10_02104 D-alanyl-D-alanine endopeptidase OS	FAZ83_01620	ECFI10_02104	2.46888	0.0034188	-0.288072	-3.81573	+
ECFI10_01009 AppA family phytase/histidine-type acid phosphatase OS	FAZ83_12045	ECFI10_01009	0.936313	0.0991356	-0.287688	-1.72202
ECFI10_01129 Spermidine/putrescine ABC transporter ATP-binding protein PotA OS	potA	ECFI10_01129	3.98126	0.000201681	-0.287369	-6.17805	+
ECFI10_00760 Pyridoxal phosphatase OS	FAZ83_21160	ECFI10_00760	3.5217	0.000622837	-0.286986	-5.40142	+
ECFI10_00582 (2,3-dihydroxybenzoyl)adenylate synthase OS	entE	ECFI10_00582	1.16094	0.0581712	-0.286884	-2.03664
ECFI10_00626 Peptidoglycan DD-transpeptidase MrdA OS	mrdA	ECFI10_00626	2.104	0.00701449	-0.285785	-3.31067	+
ECFI10_03219 50S ribosomal protein L5 OS	rplE	ECFI10_03219	2.82342	0.00174046	-0.284412	-4.32483	+
ECFI10_02313 Phosphohistidine phosphatase SixA OS	sixA	ECFI10_02313	0.796353	0.137799	-0.284346	-1.5186
ECFI10_01861 Methyl-accepting chemotaxis protein IV OS	tap	ECFI10_01861	2.31682	0.0046746	-0.284161	-3.60329	+
ECFI10_01455 Formate dehydrogenase-N subunit alpha OS	fdnG	ECFI10_01455	0.990542	0.085806	-0.283887	-1.7991
ECFI10_03788 DNA polymerase I OS	polA	ECFI10_03788	4.22199	0.000150235	-0.2835	-6.61057	+
ECFI10_01804 MCE family protein OS	FAZ83_02115	ECFI10_01804	1.31154	0.0415145	-0.283448	-2.24241	+
ECFI10_02113 Cytidine deaminase OS	cdd	ECFI10_02113	1.58611	0.0233745	-0.283322	-2.61236	+
ECFI10_03221 50S ribosomal protein L14 OS	rplN	ECFI10_03221	4.91402	5.7971e-05	-0.282068	-7.96845	+
ECFI10_01287 Peptide ABC transporter ATP-binding protein SapF OS	sapF	ECFI10_01287	0.360897	0.405955	-0.281767	-0.812145
ECFI10_03649 Phosphate ABC transporter substrate-binding protein PstS OS	pstS	ECFI10_03649	2.35294	0.00450612	-0.279641	-3.65347	+
ECFI10_03728 Uroporphyrinogen-III C-methyltransferase OS	hemX	ECFI10_03728	5.60242	0	-0.27915	-9.51683	+
ECFI10_01757 Mischarged aminoacyl-tRNA deacylase OS	yeaK	ECFI10_01757	1.93605	0.01028	-0.27803	-3.08274	+
ECFI10_03746 ATP-dependent DNA helicase RecQ OS	recQ	ECFI10_03746	0.201337	0.59666	-0.27764	-0.498345
ECFI10_01750 D-hexose-6-phosphate mutarotase OS	FAZ83_02400	ECFI10_01750	2.76153	0.00197543	-0.277055	-4.2344	+
ECFI10_00927 L,D-transpeptidase OS	ldtD	ECFI10_00927	0.770527	0.147486	-0.276848	-1.48021
ECFI10_00723 Cytochrome d ubiquinol oxidase subunit II OS	FAZ83_17810	ECFI10_00723	1.88279	0.0113997	-0.276195	-3.01087	+
ECFI10_03556 hypothetical protein		ECFI10_03556	0.468359	0.307984	-0.275748	-1.00166
ECFI10_02271 Hexitol phosphatase HpxA OS	hxpA	ECFI10_02271	1.91468	0.0106579	-0.275743	-3.05388	+
ECFI10_03799 Ribosome-dependent GTPase TypA OS	typA	ECFI10_03799	3.2854	0.000884615	-0.274442	-5.02446	+
ECFI10_02926 Biopolymer transporter ExbB OS	FAZ83_03890	ECFI10_02926	3.08245	0.00124706	-0.271462	-4.71145	+
ECFI10_02257 NADH-quinone oxidoreductase subunit NuoI OS	nuoI	ECFI10_02257	2.81202	0.00176768	-0.271406	-4.30811	+
ECFI10_01268 HTH-type transcriptional regulator CysB OS	cysB	ECFI10_01268	4.30333	0.00014	-0.269253	-6.76109	+
ECFI10_03542 Glutaredoxin 3 OS	grxC	ECFI10_03542	2.50021	0.00333477	-0.268849	-3.85991	+
ECFI10_02194 Phosphotransferase RcsD OS	rcsD	ECFI10_02194	0.502542	0.284869	-0.268055	-1.05929
ECFI10_03419 Arsenate reductase (Glutaredoxin) OS	arsC	ECFI10_03419	0.250691	0.530255	-0.266502	-0.600636
ECFI10_02451 Phosphoribosylformylglycinamidine cyclo-ligase OS	purM	ECFI10_02451	2.58471	0.00278924	-0.266014	-3.97977	+
ECFI10_01904 Alpha-amylase OS	amyA	ECFI10_01904	0.505129	0.282819	-0.265958	-1.06361
ECFI10_02259 NADH-quinone oxidoreductase subunit NuoG OS	nuoG	ECFI10_02259	4.14925	0.000145455	-0.265336	-6.47788	+
ECFI10_01264 YciK family oxidoreductase OS	FAZ83_25490	ECFI10_01264	2.04241	0.00804895	-0.265204	-3.22682	+
ECFI10_00390 Fructokinase OS	FAZ83_09120	ECFI10_00390	1.9228	0.0105871	-0.265125	-3.06484	+
ECFI10_02906 Bifunctional glutathionylspermidine amidase/synthase OS	FAZ83_03810	ECFI10_02906	3.7891	0.000362205	-0.264812	-5.84586	+
ECFI10_00477 Kef family K(+) transporter OS	FAZ83_19515	ECFI10_00477	0.258872	0.521876	-0.26244	-0.617084
ECFI10_01523 Bifunctional NADP-dependent 3-hydroxy acid dehydrogenase/3-hydroxypropionate dehydrogenase YdfG OS	ydfG	ECFI10_01523	3.76929	0.000387597	-0.262412	-5.81224	+
ECFI10_01274 GTP cyclohydrolase II OS	ribA	ECFI10_01274	0.194639	0.607211	-0.262124	-0.484024
ECFI10_01425 DUF2526 domain-containing protein OS	ydcY	ECFI10_01425	2.18042	0.00602637	-0.259447	-3.41519	+
ECFI10_00405 Protein translocase subunit SecF OS	secF	ECFI10_00405	3.13174	0.00118209	-0.258096	-4.78661	+
ECFI10_00641 Pyrimidine-specific ribonucleoside hydrolase RihA OS	rihA	ECFI10_00641	0.279101	0.498443	-0.257865	-0.65719
ECFI10_03485 Glycine--tRNA ligase subunit beta OS	glyS	ECFI10_03485	7.38243	0	-0.257706	-14.7363	+
ECFI10_04213 Anaerobic ribonucleoside-triphosphate reductase OS	nrdD	ECFI10_04213	0.662864	0.192755	-0.257589	-1.31663
ECFI10_03218 30S ribosomal protein S14 OS	rpsN	ECFI10_03218	3.7257	0.000386617	-0.256783	-5.73867	+
ECFI10_03309 Peptidoglycan glycosyltransferase/peptidoglycan DD-transpeptidase MrcA OS	mrcA	ECFI10_03309	0.838598	0.123202	-0.255283	-1.58077
ECFI10_02821 Aminomethyl-transferring glycine dehydrogenase OS	gcvP	ECFI10_02821	2.11669	0.00677879	-0.254808	-3.32798	+
ECFI10_03213 50S ribosomal protein L30 OS	rpmD	ECFI10_03213	4.27763	0.000157635	-0.254583	-6.71328	+
ECFI10_00712 Succinate dehydrogenase iron-sulfur subunit OS	sdhB	ECFI10_00712	1.4123	0.033418	-0.254204	-2.37869	+
ECFI10_00372 D-alanyl-D-alanine-carboxypeptidase/endopeptidase AmpH OS	ampH	ECFI10_00372	2.21404	0.00562452	-0.253973	-3.46136	+
ECFI10_00935 Aminopeptidase N OS	pepN	ECFI10_00935	4.54805	9.35673e-05	-0.253529	-7.22796	+
ECFI10_02974 Inorganic triphosphatase OS	FAZ83_04115	ECFI10_02974	1.65859	0.019782	-0.252948	-2.70959	+
ECFI10_00418 Exodeoxyribonuclease VII small subunit OS	xseB	ECFI10_00418	1.3865	0.0352324	-0.252751	-2.34387	+
ECFI10_02157 50S ribosomal protein L25 OS	rplY	ECFI10_02157	5.67382	0	-0.25177	-9.69027	+
ECFI10_02872 Heme chaperone HemW OS	hemW	ECFI10_02872	0.139115	0.700475	-0.251021	-0.36058
ECFI10_04332 Non-canonical purine NTP phosphatase OS	yjjX	ECFI10_04332	0.499688	0.286337	-0.250771	-1.05452
ECFI10_02350 Nucleoside permease NupC OS	nupC	ECFI10_02350	2.03726	0.00808348	-0.250456	-3.21982	+
ECFI10_01613 Lactoylglutathione lyase OS	gloA	ECFI10_01613	2.0408	0.00805585	-0.249934	-3.22464	+
ECFI10_01584 Adenosine deaminase OS	FAZ83_03200	ECFI10_01584	4.38554	8.42105e-05	-0.249662	-6.91554	+
ECFI10_02570 tRNA (Guanosine(37)-N1)-methyltransferase TrmD OS	trmD	ECFI10_02570	1.6324	0.0210323	-0.248929	-2.67447	+
ECFI10_03216 50S ribosomal protein L6 OS	rplF	ECFI10_03216	2.32315	0.00463074	-0.248347	-3.61208	+
ECFI10_02562 Bifunctional chorismate mutase/prephenate dehydratase OS	pheA	ECFI10_02562	1.69505	0.0178416	-0.24791	-2.75851	+
ECFI10_03122 Aerobic respiration two-component sensor histidine kinase ArcB OS	arcB	ECFI10_03122	1.8258	0.013221	-0.246777	-2.93413	+
ECFI10_02528 Ribonuclease III OS	FAZ83_08235	ECFI10_02528	2.55191	0.0029978	-0.245428	-3.93312	+
ECFI10_01978 DUF496 family protein OS	FAZ83_17515	ECFI10_01978	2.20483	0.00573282	-0.24481	-3.4487	+
ECFI10_01131 Cupin domain-containing protein OS	FAZ83_22795	ECFI10_01131	2.32499	0.0046506	-0.243189	-3.61463	+
ECFI10_03231 50S ribosomal protein L3 OS	rplC	ECFI10_03231	2.53714	0.00307221	-0.2427	-3.91215	+
ECFI10_01056 YceI family protein OS	FAZ83_14830	ECFI10_01056	0.666714	0.190999	-0.24141	-1.32259
ECFI10_02710 Two-component sensor histidine kinase BarA OS	barA	ECFI10_02710	0.33495	0.433657	-0.241138	-0.764138
ECFI10_01609 Aldo/keto reductase family oxidoreductase OS	FAZ83_03075	ECFI10_01609	2.20489	0.00572849	-0.240987	-3.44877	+
ECFI10_03744 Thioesterase family protein OS	FAZ83_14420	ECFI10_03744	2.52399	0.00315652	-0.24	-3.89353	+
ECFI10_02418 Succinyl-diaminopimelate desuccinylase OS	dapE	ECFI10_02418	3.65656	0.000437956	-0.239715	-5.62307	+
ECFI10_02569 50S ribosomal protein L19 OS	rplS	ECFI10_02569	3.2614	0.000977778	-0.239366	-4.98696	+
ECFI10_03164 Acetyl-CoA carboxylase biotin carboxylase subunit OS	accC	ECFI10_03164	8.3404	0	-0.239199	-18.5107	+
ECFI10_01088 23S rRNA pseudouridine(955/2504/2580) synthase RluC OS	rluC	ECFI10_01088	1.58378	0.0233991	-0.238249	-2.60925	+
ECFI10_00824 Molybdopterin molybdotransferase MoeA OS	moeA	ECFI10_00824	2.43983	0.00364482	-0.237814	-3.77491	+
ECFI10_03865 Glycerol kinase GlpK OS	glpK	ECFI10_03865	1.28139	0.0444969	-0.2374	-2.20144	+
ECFI10_01022 Sodium/proline symporter PutP OS	putP	ECFI10_01022	1.28474	0.0441395	-0.237298	-2.20599	+
ECFI10_01179 Dihydroxyacetone kinase subunit DhaM OS	dhaM	ECFI10_01179	1.4652	0.0299865	-0.235903	-2.44994	+
ECFI10_00836 Serine-type D-Ala-D-Ala carboxypeptidase OS	dacC	ECFI10_00836	2.69711	0.00219139	-0.234742	-4.14102	+
ECFI10_01291 Peptide ABC transporter substrate-binding protein SapA OS	sapA	ECFI10_01291	1.25382	0.0472741	-0.233092	-2.16389	+
ECFI10_01320 TyrR family transcriptional regulator OS	FAZ83_20265	ECFI10_01320	2.93411	0.00147425	-0.23293	-4.48838	+
ECFI10_04119 DUF4156 domain-containing protein OS	FAZ83_09775	ECFI10_04119	0.696373	0.178559	-0.231592	-1.36821
ECFI10_02261 NADH-quinone oxidoreductase subunit NuoF OS	nuoF	ECFI10_02261	2.91899	0.00147709	-0.230857	-4.46589	+
ECFI10_00571 Siderophore enterobactin receptor FepA OS	fepA	ECFI10_00571	1.18264	0.0553682	-0.229858	-2.06649
ECFI10_02534 Anti-sigma-E factor RseA OS	rseA	ECFI10_02534	1.00385	0.0830466	-0.228848	-1.81789
ECFI10_01181 Dihydroxyacetone kinase subunit DhaK OS	dhaK	ECFI10_01181	1.50354	0.0279277	-0.228733	-2.5015	+
ECFI10_01568 Two-component system response regulator RstA OS	rstA	ECFI10_01568	0.957739	0.0936205	-0.227523	-1.75258
ECFI10_02000 LPS O-antigen chain length determinant protein WzzB OS	wzzB	ECFI10_02000	3.20613	0.00104938	-0.226473	-4.90108	+
ECFI10_03916 Type I pantothenate kinase OS	coaA	ECFI10_03916	3.03082	0.00131831	-0.224592	-4.63328	+
ECFI10_01180 Dihydroxyacetone kinase ADP-binding subunit DhaL OS	dhaL	ECFI10_01180	1.12442	0.0626208	-0.224402	-1.98623
ECFI10_03864 Class II fructose-bisphosphatase OS	glpX	ECFI10_03864	2.64658	0.00246868	-0.223772	-4.06827	+
ECFI10_02882 Ornithine decarboxylase OS	FAZ83_06220	ECFI10_02882;ECFI10_00678	3.15442	0.00117576	-0.223435	-4.82137	+
ECFI10_03734 Uncharacterized protein OS	FAZ83_14360	ECFI10_03734	1.09277	0.0677379	-0.222879	-1.94235
ECFI10_03749 Lysophospholipase L2 OS	pldB	ECFI10_03749	0.246316	0.534333	-0.222646	-0.591785
ECFI10_01622 HTH-type transcriptional repressor PurR OS	purR	ECFI10_01622	3.38312	0.000826667	-0.222374	-5.17865	+
ECFI10_00407 Nucleoside-specific channel-forming protein Tsx OS	FAZ83_25580	ECFI10_00407	2.44889	0.00359236	-0.221613	-3.78762	+
ECFI10_01262 23S rRNA pseudouridine(2605) synthase RluB OS	rluB	ECFI10_01262	2.19498	0.00581749	-0.221344	-3.43516	+
ECFI10_00933 Asparagine--tRNA ligase OS	asnS	ECFI10_00933	3.76697	0.000384615	-0.221238	-5.80831	+
ECFI10_02880 Membrane-bound lytic murein transglycosylase MltC OS	mltC	ECFI10_02880	1.15491	0.058924	-0.221186	-2.02833
ECFI10_01761 DUF488 domain-containing protein OS	FAZ83_02340	ECFI10_01761	0.221153	0.569521	-0.220156	-0.54008
ECFI10_03206 30S ribosomal protein S4 OS	rpsD	ECFI10_03206	2.83975	0.00165128	-0.218916	-4.34881	+
ECFI10_03825 Formate dehydrogenase-N subunit alpha OS	fdnG	ECFI10_03825	4.35592	0.000145078	-0.218718	-6.8596	+
ECFI10_04326 Trifunctional nicotinamide-nucleotide adenylyltransferase/ribosylnicotinamide kinase/transcriptional regulator NadR OS	FAZ83_13135	ECFI10_04326	0.564192	0.243661	-0.218713	-1.16056
ECFI10_03741 Magnesium/cobalt transporter CorA OS	corA	ECFI10_03741	2.74011	0.00208273	-0.218587	-4.20327	+
ECFI10_03108 Arabinose-5-phosphate isomerase KdsD OS	kdsD	ECFI10_03108	1.03627	0.0773348	-0.218285	-1.86348
ECFI10_03984 Maltose/maltodextrin ABC transporter substrate-binding protein MalE OS	malE	ECFI10_03984	0.397538	0.372478	-0.216873	-0.878341
ECFI10_01691 DUF481 domain-containing protein OS	FAZ83_02690	ECFI10_01691	0.601434	0.223273	-0.216705	-1.22026
ECFI10_02822 Glycine cleavage system protein GcvH OS	gcvH	ECFI10_02822	0.773176	0.146556	-0.216648	-1.48416
ECFI10_03212 50S ribosomal protein L15 OS	rplO	ECFI10_03212	2.7807	0.00187065	-0.216538	-4.26234	+
ECFI10_01684 50S ribosomal protein L20 OS	rplT	ECFI10_01684	3.69132	0.000441176	-0.216365	-5.68102	+
ECFI10_01243 Voltage-gated potassium channel protein OS	FAZ83_20945	ECFI10_01243	0.212628	0.581752	-0.215409	-0.52224
ECFI10_03228 50S ribosomal protein L2 OS	rplB	ECFI10_03228	3.89752	0.000312757	-0.215104	-6.03191	+
ECFI10_03225 30S ribosomal protein S3 OS	rpsC	ECFI10_03225	2.66309	0.00233803	-0.214508	-4.09199	+
ECFI10_01186 Aminoacyl-tRNA hydrolase OS	FAZ83_18820	ECFI10_01186	3.3374	0.000844884	-0.212888	-5.10622	+
ECFI10_03207 30S ribosomal protein S11 OS	rpsK	ECFI10_03207	1.92432	0.0105515	-0.212671	-3.06689	+
ECFI10_01899 Flagellin OS	FAZ83_18325	ECFI10_01899	1.38251	0.0354293	-0.211288	-2.33848	+
ECFI10_02870 YggU family protein OS	FAZ83_06160	ECFI10_02870	0.54376	0.257055	-0.210455	-1.12735
ECFI10_00475 Inosine/guanosine kinase OS	FAZ83_16965	ECFI10_00475	4.32928	0.000142132	-0.209735	-6.80958	+
ECFI10_03793 Oxygen-independent coproporphyrinogen III oxidase OS	hemN	ECFI10_03793	2.86648	0.0015748	-0.209177	-4.38818	+
ECFI10_01242 Cardiolipin synthase OS	cls	ECFI10_01242	0.234417	0.550581	-0.20773	-0.567506
ECFI10_01600 Pyridoxamine 5-phosphate oxidase OS	pdxH	ECFI10_01600	3.682	0.00043956	-0.205136	-5.66545	+
ECFI10_00619 Lipoyl synthase OS	lipA	ECFI10_00619	2.82314	0.00175635	-0.205124	-4.32442	+
ECFI10_02460 Glutamine-hydrolyzing GMP synthase OS	guaA	ECFI10_02460	3.79045	0.000363636	-0.2031	-5.84815	+
ECFI10_03486 Glycine--tRNA ligase subunit alpha OS	glyQ	ECFI10_03486	3.19034	0.00111315	-0.202526	-4.87668	+
ECFI10_01185 Redox-regulated ATPase YchF OS	ychF	ECFI10_01185	6.25443	0	-0.20228	-11.2017	+
ECFI10_00259 Glutamate 5-kinase OS	proB	ECFI10_00259	2.56667	0.00285841	-0.201956	-3.95409	+
ECFI10_02472 Nucleoside-diphosphate kinase OS	FAZ83_07985	ECFI10_02472	2.62203	0.00258447	-0.201869	-4.03309	+
ECFI10_03827 Formate dehydrogenase-N subunit alpha OS	fdnG	ECFI10_03827	1.59054	0.0231437	-0.200272	-2.61832	+
ECFI10_02102 Beta-glucosidase BglX OS	bglX	ECFI10_02102	4.51368	9.24855e-05	-0.200091	-7.16109	+
ECFI10_00090 UDP-N-acetylmuramoyl-tripeptide--D-alanyl-D-alanine ligase OS	murF	ECFI10_00090	3.01267	0.00133705	-0.200075	-4.60593	+
ECFI10_01992 ATP phosphoribosyltransferase OS	hisG	ECFI10_01992	2.88428	0.00152785	-0.199595	-4.41445	+
ECFI10_01228 UTP--glucose-1-phosphate uridylyltransferase GalU OS	galU	ECFI10_01228	4.24429	0.000153846	-0.199332	-6.65162	+
ECFI10_01120 Lipoprotein-releasing ABC transporter ATP-binding protein LolD OS	lolD	ECFI10_01120	1.64724	0.0202706	-0.198434	-2.69438	+
ECFI10_01236 Oligopeptide ABC transporter substrate-binding protein OppA OS	oppA	ECFI10_01236	2.35898	0.00447639	-0.197379	-3.66189	+
ECFI10_02187 Malate dehydrogenase (Quinone) OS	mqo	ECFI10_02187	2.47	0.00342612	-0.197272	-3.81731	+
ECFI10_00835 Glutathione S-transferase family protein OS	FAZ83_15285	ECFI10_00835	1.33195	0.0394532	-0.197044	-2.27008	+
ECFI10_03822 Formate dehydrogenase accessory protein FdhE OS	fdhE	ECFI10_03822	3.27651	0.000907348	-0.196632	-5.01055	+
ECFI10_01117 Transcription-repair coupling factor OS	FAZ83_19950	ECFI10_01117	3.58426	0.0004947	-0.195837	-5.50363	+
ECFI10_03224 50S ribosomal protein L16 OS	rplP	ECFI10_03224	3.07225	0.00123615	-0.194009	-4.69596	+
ECFI10_02426 Phosphoribosylaminoimidazolesuccinocarboxamide synthase OS	purC	ECFI10_02426	3.05146	0.00129513	-0.193848	-4.66446	+
ECFI10_01857 Protein phosphatase CheZ OS	cheZ	ECFI10_01857	1.52168	0.0269888	-0.193555	-2.52588	+
ECFI10_02764 Bifunctional protein Aas OS	aas	ECFI10_02764	0.156134	0.668631	-0.193233	-0.399369
ECFI10_03124 Glutamate synthase large subunit OS	gltB	ECFI10_03124	1.58043	0.0235429	-0.192987	-2.60475	+
ECFI10_00668 Glutamine--tRNA ligase OS	glnS	ECFI10_00668	4.60038	9.52381e-05	-0.192262	-7.33066	+
ECFI10_01327 Peptide ABC transporter substrate-binding protein OS	FAZ83_20305	ECFI10_01327	1.14833	0.059674	-0.192	-2.01927
ECFI10_02527 GTPase Era OS	era	ECFI10_02527	4.06711	0.000210526	-0.191439	-6.33015	+
ECFI10_00971 23S rRNA (Cytosine(1962)-C(5))-methyltransferase RlmI OS	rlmI	ECFI10_00971	2.88507	0.00152128	-0.191085	-4.41562	+
ECFI10_00929 Hydroxyacylglutathione hydrolase GloC OS	gloC	ECFI10_00929	2.29168	0.00492308	-0.190772	-3.56846	+
ECFI10_00131 Glucose/quinate/shikimate family membrane-bound PQQ-dependent dehydrogenase OS	FAZ83_06805	ECFI10_00131	2.78171	0.00184539	-0.190731	-4.26381	+
ECFI10_00209 Methionine ABC transporter OS	FAZ83_06440	ECFI10_00209	1.36005	0.037148	-0.189734	-2.30812	+
ECFI10_02558 23S rRNA pseudouridine(1911/1915/1917) synthase RluD OS	rluD	ECFI10_02558	4.11366	0.00018018	-0.189672	-6.4136	+
ECFI10_02543 Uracil-DNA glycosylase OS	FAZ83_08305	ECFI10_02543	0.80361	0.135168	-0.188128	-1.52933
ECFI10_03906 tRNA (Uridine(54)-C5)-methyltransferase TrmA OS	trmA	ECFI10_03906	2.10008	0.00705415	-0.187634	-3.30532	+
ECFI10_03189 Gamma carbonic anhydrase family protein OS	FAZ83_23115	ECFI10_03189	2.11728	0.00677656	-0.18755	-3.32879	+
ECFI10_03474 Molybdopterin guanine dinucleotide-containing S/N-oxide reductase OS	FAZ83_11770	ECFI10_03474	1.31117	0.0415025	-0.18724	-2.2419	+
ECFI10_03226 50S ribosomal protein L22 OS	rplV	ECFI10_03226	2.2021	0.00576	-0.186263	-3.44494	+
ECFI10_03972 Glucose-6-phosphate isomerase OS	FAZ83_09185	ECFI10_03972	2.82478	0.00171429	-0.186177	-4.32682	+
ECFI10_01813 CopC domain-containing protein YobA OS	yobA	ECFI10_01813	0.735388	0.162327	-0.186056	-1.42749
ECFI10_01598 Pyridoxal kinase PdxY OS	pdxY	ECFI10_01598	1.11684	0.064032	-0.185578	-1.97575
ECFI10_00816 L,D-transpeptidase OS	ldtB	ECFI10_00816;ECFI10_01961	2.7042	0.00218269	-0.184265	-4.15126	+
ECFI10_00634 Zinc ribbon-containing protein OS	FAZ83_09985	ECFI10_00634	0.266534	0.514402	-0.183332	-0.632367
ECFI10_00753 UDP-glucose 4-epimerase GalE OS	galE	ECFI10_00753	2.52005	0.00318438	-0.183047	-3.88795	+
ECFI10_00581 Isochorismate synthase EntC OS	entC	ECFI10_00581	1.16382	0.0579294	-0.182297	-2.04061
ECFI10_03223 50S ribosomal protein L29 OS	rpmC	ECFI10_03223	1.70111	0.0175292	-0.182089	-2.76664	+
ECFI10_01660 Type I 3-dehydroquinate dehydratase OS	aroD	ECFI10_01660	1.82563	0.0132063	-0.181834	-2.9339	+
ECFI10_00185 Sigma E protease regulator RseP OS	rseP	ECFI10_00185	1.48354	0.0290994	-0.181439	-2.47462	+
ECFI10_02589 NADP-dependent succinate-semialdehyde dehydrogenase OS	gabD	ECFI10_02589	0.337527	0.431004	-0.180874	-0.768951
ECFI10_00749 2,3-diphosphoglycerate-dependent phosphoglycerate mutase OS	gpmA	ECFI10_00749	2.74516	0.00207805	-0.180667	-4.2106	+
ECFI10_01801 RNA chaperone ProQ OS	proQ	ECFI10_01801	3.20053	0.00109538	-0.180197	-4.89242	+
ECFI10_03764 3-5 ssDNA/RNA exonuclease TatD OS	tatD	ECFI10_03764	1.1738	0.056695	-0.180181	-2.05434
ECFI10_03631 50S ribosomal protein L34 OS	rpmH	ECFI10_03631	1.68009	0.0186607	-0.179455	-2.73844	+
ECFI10_04007 Aromatic amino acid transaminase OS	FAZ83_09330	ECFI10_04007	1.94597	0.00997324	-0.17924	-3.09615	+
ECFI10_00913 30S ribosomal protein S1 OS	rpsA	ECFI10_00913	2.53699	0.0030655	-0.178893	-3.91194	+
ECFI10_01736 Signal peptide peptidase SppA OS	sppA	ECFI10_01736	2.03355	0.00810417	-0.178688	-3.21479	+
ECFI10_00898 Hydrolase OS	FAZ83_12460	ECFI10_00898	0.129855	0.715828	-0.178469	-0.339087
ECFI10_00648 Apolipoprotein N-acyltransferase OS	lnt	ECFI10_00648	0.849127	0.12002	-0.177163	-1.59616
ECFI10_03072 30S ribosomal protein S15 OS	rpsO	ECFI10_03072	0.533558	0.263367	-0.177121	-1.11064
ECFI10_03968 23S rRNA pseudouridine(2604) synthase RluF OS	rluF	ECFI10_03968	2.08492	0.00736201	-0.176902	-3.28465	+
ECFI10_01332 Fumarate/nitrate reduction transcriptional regulator Fnr OS	fnr	ECFI10_01332	1.45095	0.0308548	-0.175676	-2.43077	+
ECFI10_01059 N-methyl-L-tryptophan oxidase OS	solA	ECFI10_01059	2.1454	0.00639259	-0.174451	-3.36722	+
ECFI10_02143 Elongation factor P-like protein YeiP OS	yeiP	ECFI10_02143	2.42263	0.00372269	-0.174095	-3.75078	+
ECFI10_01544 Spermidine N1-acetyltransferase OS	speG	ECFI10_01544	1.395	0.034616	-0.17158	-2.35535	+
ECFI10_01036 Glyoxylate/hydroxypyruvate reductase GhrA OS	ghrA	ECFI10_01036	2.62155	0.00261503	-0.171311	-4.0324	+
ECFI10_04013 Single-stranded DNA-binding protein SSB1 OS	FAZ83_09360	ECFI10_04013	3.03075	0.00131461	-0.171162	-4.63318	+
ECFI10_00767 Putative acyl-CoA thioester hydrolase OS	FAZ83_21130	ECFI10_00767	2.70089	0.00218705	-0.170236	-4.14647	+
ECFI10_00837 DNA-binding transcriptional repressor DeoR OS	deoR	ECFI10_00837	0.647137	0.198871	-0.169899	-1.29219
ECFI10_00260 Glutamate-5-semialdehyde dehydrogenase OS	proA	ECFI10_00260	3.06401	0.00124855	-0.167495	-4.68347	+
ECFI10_03208 30S ribosomal protein S13 OS	rpsM	ECFI10_03208	2.10575	0.00692559	-0.166132	-3.31306	+
ECFI10_00914 Integration host factor subunit beta OS	ihfB	ECFI10_00914	2.23449	0.00552308	-0.165894	-3.4895	+
ECFI10_00653 2-octaprenyl-3-methyl-6-methoxy-1,4-benzoquinol hydroxylase OS	ubiF	ECFI10_00653	1.47184	0.0294748	-0.165695	-2.45887	+
ECFI10_00441 7-cyano-7-deazaguanine synthase QueC OS	queC	ECFI10_00441	2.40517	0.00384969	-0.164951	-3.72634	+
ECFI10_03897 Acetylornithine deacetylase OS	argE	ECFI10_03897	0.755005	0.153577	-0.164605	-1.457
ECFI10_04214 Alpha,alpha-phosphotrehalase OS	treC	ECFI10_04214	1.7163	0.016858	-0.164577	-2.78703	+
ECFI10_01126 Spermidine/putrescine ABC transporter substrate-binding protein PotD OS	potD	ECFI10_01126	3.74303	0.000377358	-0.164442	-5.76785	+
ECFI10_01602 Anhydro-N-acetylmuramic acid kinase OS	anmK	ECFI10_01602	0.94551	0.0968392	-0.162756	-1.73516
ECFI10_03545 Murein hydrolase activator EnvC OS	envC	ECFI10_03545	0.218434	0.572287	-0.16226	-0.534408
ECFI10_01224 Formyltetrahydrofolate deformylase OS	purU	ECFI10_01224	3.40368	0.000781145	-0.161829	-5.21139	+
ECFI10_03880 Bifunctional aspartate kinase/homoserine dehydrogenase II OS	FAZ83_20520	ECFI10_03880	2.56518	0.00286976	-0.16178	-3.95197	+
ECFI10_01049 Glucans biosynthesis glucosyltransferase MdoH OS	mdoH	ECFI10_01049	1.04846	0.0753259	-0.160365	-1.88056
ECFI10_03735 Diaminopimelate epimerase OS	dapF	ECFI10_03735	0.829059	0.126438	-0.160201	-1.5668
ECFI10_00562 Oxygen-insensitive NAD(P)H nitroreductase OS	nfsB	ECFI10_00562	2.32452	0.004632	-0.159742	-3.61398	+
ECFI10_01773 Ribonuclease D OS	FAZ83_02270	ECFI10_01773	1.71411	0.0168916	-0.159636	-2.78408	+
ECFI10_02719 SecY-interacting protein OS	FAZ83_05240	ECFI10_02719	0.10245	0.766818	-0.159067	-0.273735
ECFI10_01648 Fe-S cluster assembly protein SufB OS	sufB	ECFI10_01648	0.111282	0.748475	-0.158805	-0.295092
ECFI10_02811 Flavodoxin FldB OS	fldB	ECFI10_02811	0.811208	0.132799	-0.158267	-1.54055
ECFI10_03344 1,4-alpha-glucan branching enzyme OS	glgB	ECFI10_03344	0.256555	0.523822	-0.157927	-0.612439
ECFI10_01859 Protein-glutamate methylesterase/protein-glutamine glutaminase OS	cheB	ECFI10_01859	0.203452	0.593561	-0.157804	-0.502846
ECFI10_00253 Xanthine phosphoribosyltransferase OS	FAZ83_08455	ECFI10_00253	3.11706	0.00117507	-0.157511	-4.76418	+
ECFI10_00402 tRNA guanosine(34) transglycosylase Tgt OS	tgt	ECFI10_00402	3.6048	0.000442857	-0.155289	-5.53742	+
ECFI10_00953 ABC transporter ATP-binding protein OS	FAZ83_12205	ECFI10_00953	2.06993	0.00758007	-0.15464	-3.26425	+
ECFI10_02859 Methionine adenosyltransferase OS	metK	ECFI10_02859	1.97657	0.00934907	-0.154366	-3.13753	+
ECFI10_00955 Intermembrane transport protein PqiB OS	pqiB	ECFI10_00955	3.209	0.00105263	-0.154156	-4.90552	+
ECFI10_01797 DNA-binding transcriptional regulator KdgR OS	kdgR	ECFI10_01797	3.22537	0.000996885	-0.153639	-4.9309	+
ECFI10_01900 Flagellin OS	FAZ83_18325	ECFI10_01900	0.677335	0.186335	-0.153395	-1.33899
ECFI10_03519 Selenocysteine-specific translation elongation factor OS	selB	ECFI10_03519	1.33988	0.0390051	-0.1526	-2.28082	+
ECFI10_03269 OsmC family protein OS	FAZ83_11245	ECFI10_03269	0.156322	0.669138	-0.151853	-0.399793
[truncated: 1,068 more rows]

## Sheet: Suppl_Table_4_FI 19
	Comparative table of FI 19 clinical isolate relative to its isogenic pair with recA gene deleted
[truncated: 1,727 more rows]

[truncated: 2 more sheets: Suppl_Table_5_FI 20, Supp_Table_6_FI 24]
